# Supplementary material for: Impact of constitutional TET2 haploinsufficiency on molecular and clinical phenotype in humans
Source: Nat Commun. 2019 Mar 19;10:1252. doi: 10.1038/s41467-019-09198-7 (PMC6424975; doi:10.1038/s41467-019-09198-7)
Supplement: Supplementary file 4 — Supplementary Data 1 [file 41467_2019_9198_MOESM4_ESM.xlsx]

## Sheet: TET2delA_vs_wt
Supplementary Data 1. Differentially methylated regions (DMRs) between TET2delA carriers and wild-type samples located within Ensembl v74 transcripts including 5kb upstream from the transcription start site (TSS)
DMR chr	DMR start	DMR end	DMR length	DMR nCG	DMR diff methy	DMR areaStat	Transcript id	Transcript strand	Transcript name	Overlap
chr10	135202490	135202939	449	15	0.247649	54.83	ENST00000495014	1	MTG1	221
chr10	135202490	135202939	449	15	0.247649	54.83	ENST00000498790	1	MTG1	211
chr10	135202490	135202939	449	15	0.247649	54.83	ENST00000278060	1	PAOX	449
chr10	135202490	135202939	449	15	0.247649	54.83	ENST00000357296	1	PAOX	449
chr10	135202490	135202939	449	15	0.247649	54.83	ENST00000356306	1	PAOX	449
chr10	135202490	135202939	449	15	0.247649	54.83	ENST00000483211	1	PAOX	449
chr10	135202490	135202939	449	15	0.247649	54.83	ENST00000476834	1	PAOX	449
chr10	135202490	135202939	449	15	0.247649	54.83	ENST00000529585	1	PAOX	449
chr10	135202490	135202939	449	15	0.247649	54.83	ENST00000480071	1	PAOX	449
chr10	135202490	135202939	449	15	0.247649	54.83	ENST00000368535	1	PAOX	449
chr10	135202490	135202939	449	15	0.247649	54.83	ENST00000530555	1	PAOX	449
chr10	135202490	135202939	449	15	0.247649	54.83	ENST00000368539	1	PAOX	449
chr10	135202490	135202939	449	15	0.247649	54.83	ENST00000468317	1	RP11-108K14.8	449
chr10	135202490	135202939	449	15	0.247649	54.83	ENST00000477902	1	MTG1	341
chr10	135202490	135202939	449	15	0.247649	54.83	ENST00000317502	1	MTG1	264
chr10	135202490	135202939	449	15	0.247649	54.83	ENST00000432508	1	MTG1	261
chr10	135202490	135202939	449	15	0.247649	54.83	ENST00000460848	1	MTG1	239
chr10	135202490	135202939	449	15	0.247649	54.83	ENST00000473735	1	MTG1	162
chr10	323625	323810	185	13	0.237527	54.7783	ENST00000280886	-1	DIP2C	185
chr10	134843630	134843794	164	17	0.188429	52.0896	na	na	na	0
chr10	11386713	11386875	162	14	0.287782	48.7091	na	na	na	0
chr10	6185937	6186070	133	11	0.277347	42.3107	ENST00000379789	1	PFKFB3	133
chr10	6185937	6186070	133	11	0.277347	42.3107	ENST00000536985	1	PFKFB3	133
chr10	6185937	6186070	133	11	0.277347	42.3107	ENST00000540253	1	PFKFB3	133
chr10	5688379	5688658	279	13	0.186693	39.3303	ENST00000493897	-1	ASB13	279
chr10	5688379	5688658	279	13	0.186693	39.3303	ENST00000357700	-1	ASB13	279
chr10	5688379	5688658	279	13	0.186693	39.3303	ENST00000459912	-1	ASB13	279
chr10	5688379	5688658	279	13	0.186693	39.3303	ENST00000479033	-1	ASB13	279
chr10	134110222	134110387	165	10	0.306648	36.5964	ENST00000368622	-1	STK32C	165
chr10	134110222	134110387	165	10	0.306648	36.5964	ENST00000298630	-1	STK32C	165
chr10	134110222	134110387	165	10	0.306648	36.5964	ENST00000368620	-1	STK32C	165
chr10	134110222	134110387	165	10	0.306648	36.5964	ENST00000368625	-1	STK32C	165
chr10	116307386	116307552	166	11	0.195185	34.105	ENST00000481974	-1	ABLIM1	166
chr10	116307386	116307552	166	11	0.195185	34.105	ENST00000392955	-1	ABLIM1	166
chr10	116307386	116307552	166	11	0.195185	34.105	ENST00000369256	-1	ABLIM1	166
chr10	116307386	116307552	166	11	0.195185	34.105	ENST00000277895	-1	ABLIM1	166
chr10	116307386	116307552	166	11	0.195185	34.105	ENST00000533213	-1	ABLIM1	166
chr10	116307386	116307552	166	11	0.195185	34.105	ENST00000369252	-1	ABLIM1	166
chr10	134361998	134362217	219	9	0.216018	33.8793	ENST00000368594	1	INPP5A	219
chr10	134361998	134362217	219	9	0.216018	33.8793	ENST00000368593	1	INPP5A	219
chr10	134361998	134362217	219	9	0.216018	33.8793	ENST00000423490	1	INPP5A	219
chr10	135203064	135203183	119	11	0.236311	32.9549	ENST00000495014	1	MTG1	119
chr10	135203064	135203183	119	11	0.236311	32.9549	ENST00000498790	1	MTG1	119
chr10	135203064	135203183	119	11	0.236311	32.9549	ENST00000278060	1	PAOX	119
chr10	135203064	135203183	119	11	0.236311	32.9549	ENST00000357296	1	PAOX	119
chr10	135203064	135203183	119	11	0.236311	32.9549	ENST00000356306	1	PAOX	119
chr10	135203064	135203183	119	11	0.236311	32.9549	ENST00000483211	1	PAOX	119
chr10	135203064	135203183	119	11	0.236311	32.9549	ENST00000476834	1	PAOX	119
chr10	135203064	135203183	119	11	0.236311	32.9549	ENST00000529585	1	PAOX	119
chr10	135203064	135203183	119	11	0.236311	32.9549	ENST00000480071	1	PAOX	119
chr10	135203064	135203183	119	11	0.236311	32.9549	ENST00000368535	1	PAOX	119
chr10	135203064	135203183	119	11	0.236311	32.9549	ENST00000530555	1	PAOX	119
chr10	135203064	135203183	119	11	0.236311	32.9549	ENST00000368539	1	PAOX	119
chr10	135203064	135203183	119	11	0.236311	32.9549	ENST00000468317	1	RP11-108K14.8	119
chr10	135203064	135203183	119	11	0.236311	32.9549	ENST00000477902	1	MTG1	119
chr10	135203064	135203183	119	11	0.236311	32.9549	ENST00000317502	1	MTG1	119
chr10	135203064	135203183	119	11	0.236311	32.9549	ENST00000432508	1	MTG1	119
chr10	135203064	135203183	119	11	0.236311	32.9549	ENST00000460848	1	MTG1	119
chr10	135203064	135203183	119	11	0.236311	32.9549	ENST00000473735	1	MTG1	119
chr10	682784	682890	106	9	0.250775	32.5456	ENST00000280886	-1	DIP2C	106
chr10	682784	682890	106	9	0.250775	32.5456	ENST00000423550	-1	DIP2C	106
chr10	3466773	3466913	140	10	0.242805	31.59	na	na	na	0
chr10	115478893	115479017	124	9	0.136129	27.6192	ENST00000487232	1	CASP7	124
chr10	115478893	115479017	124	9	0.136129	27.6192	ENST00000448834	-1	RP11-211N11.5	124
chr10	115478893	115479017	124	9	0.136129	27.6192	ENST00000429617	1	CASP7	124
chr10	115478893	115479017	124	9	0.136129	27.6192	ENST00000369331	1	CASP7	124
chr10	115478893	115479017	124	9	0.136129	27.6192	ENST00000345633	1	CASP7	124
chr10	115478893	115479017	124	9	0.136129	27.6192	ENST00000369318	1	CASP7	124
chr10	115478893	115479017	124	9	0.136129	27.6192	ENST00000369315	1	CASP7	124
chr10	115478893	115479017	124	9	0.136129	27.6192	ENST00000468790	1	CASP7	124
chr10	115478893	115479017	124	9	0.136129	27.6192	ENST00000369321	1	CASP7	124
chr10	115478893	115479017	124	9	0.136129	27.6192	ENST00000452490	1	CASP7	124
chr10	79596172	79596309	137	8	0.183383	25.9535	ENST00000475613	-1	DLG5	137
chr10	79596172	79596309	137	8	0.183383	25.9535	ENST00000372391	-1	DLG5	137
chr10	79596172	79596309	137	8	0.183383	25.9535	ENST00000468332	-1	DLG5	137
chr10	79596172	79596309	137	8	0.183383	25.9535	ENST00000372388	-1	DLG5	137
chr10	44500408	44500563	155	6	0.276562	20.9592	na	na	na	0
chr10	134721546	134721657	111	6	0.221255	20.6435	ENST00000486104	-1	TTC40	111
chr10	134721546	134721657	111	6	0.221255	20.6435	ENST00000368586	-1	TTC40	111
chr10	134721546	134721657	111	6	0.221255	20.6435	ENST00000368582	-1	TTC40	111
chr10	6214033	6214154	121	7	0.207691	20.6272	ENST00000379789	1	PFKFB3	121
chr10	6214033	6214154	121	7	0.207691	20.6272	ENST00000536985	1	PFKFB3	121
chr10	6214033	6214154	121	7	0.207691	20.6272	ENST00000540253	1	PFKFB3	121
chr10	6117331	6117406	75	5	0.240469	19.7464	ENST00000397237	-1	RP11-414H17.2	75
chr10	77542258	77542355	97	5	0.227637	18.3599	ENST00000593817	1	C10orf11	97
chr10	77542258	77542355	97	5	0.227637	18.3599	ENST00000593699	1	C10orf11	97
chr10	77542258	77542355	97	5	0.227637	18.3599	ENST00000372499	1	C10orf11	97
chr10	44500618	44500730	112	5	0.245654	18.3218	na	na	na	0
chr10	104233312	104233398	86	6	0.231013	18.1483	ENST00000238936	1	TMEM180	86
chr10	104233312	104233398	86	6	0.231013	18.1483	ENST00000366277	1	TMEM180	86
chr10	134043635	134043756	121	6	0.31858	17.8698	ENST00000462160	-1	STK32C	121
chr10	134043635	134043756	121	6	0.31858	17.8698	ENST00000368622	-1	STK32C	121
chr10	134043635	134043756	121	6	0.31858	17.8698	ENST00000298630	-1	STK32C	121
chr10	134043635	134043756	121	6	0.31858	17.8698	ENST00000368620	-1	STK32C	121
chr10	134043635	134043756	121	6	0.31858	17.8698	ENST00000368625	-1	STK32C	121
chr10	3509758	3509861	103	5	0.219753	17.8676	na	na	na	0
chr10	6114676	6114814	138	6	0.162831	17.8094	ENST00000397237	-1	RP11-414H17.2	138
chr10	135092838	135092923	85	6	0.167094	16.583	ENST00000463298	-1	ADAM8	85
chr10	135092838	135092923	85	6	0.167094	16.583	ENST00000486609	-1	ADAM8	85
chr10	135092838	135092923	85	6	0.167094	16.583	ENST00000559180	-1	ADAM8	85
chr10	135092838	135092923	85	6	0.167094	16.583	ENST00000445355	-1	ADAM8	85
chr10	135092838	135092923	85	6	0.167094	16.583	ENST00000415217	-1	ADAM8	85
chr10	135092838	135092923	85	6	0.167094	16.583	ENST00000485491	-1	ADAM8	85
chr10	135092838	135092923	85	6	0.167094	16.583	ENST00000537099	-1	ADAM8	85
chr10	135092838	135092923	85	6	0.167094	16.583	ENST00000560135	-1	ADAM8	85
chr10	28570805	28570921	116	5	0.173518	16.4165	ENST00000375732	-1	MPP7	116
chr10	28570805	28570921	116	5	0.173518	16.4165	ENST00000375719	-1	MPP7	116
chr10	28570805	28570921	116	5	0.173518	16.4165	ENST00000441595	-1	MPP7	116
chr10	28570805	28570921	116	5	0.173518	16.4165	ENST00000481244	-1	MPP7	116
chr10	28570805	28570921	116	5	0.173518	16.4165	ENST00000337532	-1	MPP7	116
chr10	28570805	28570921	116	5	0.173518	16.4165	ENST00000445954	-1	MPP7	116
chr10	134043344	134043473	129	5	0.227883	15.8259	ENST00000462160	-1	STK32C	129
chr10	134043344	134043473	129	5	0.227883	15.8259	ENST00000368622	-1	STK32C	129
chr10	134043344	134043473	129	5	0.227883	15.8259	ENST00000298630	-1	STK32C	129
chr10	134043344	134043473	129	5	0.227883	15.8259	ENST00000368620	-1	STK32C	129
chr10	134043344	134043473	129	5	0.227883	15.8259	ENST00000368625	-1	STK32C	129
chr10	11504160	11504220	60	4	0.202134	15.1308	ENST00000609104	-1	USP6NL	60
chr10	11504160	11504220	60	4	0.202134	15.1308	ENST00000379237	-1	USP6NL	60
chr10	11504160	11504220	60	4	0.202134	15.1308	ENST00000277575	-1	USP6NL	60
chr10	4230567	4230648	81	5	0.118902	15.0678	na	na	na	0
chr10	134936859	134936953	94	4	0.220009	13.3328	ENST00000607359	1	GPR123	94
chr10	134936859	134936953	94	4	0.220009	13.3328	ENST00000392607	1	GPR123	94
chr10	134936859	134936953	94	4	0.220009	13.3328	ENST00000392606	1	GPR123	94
chr10	102810546	102810603	57	5	-0.166068	-12.3343	na	na	na	0
chr10	13523937	13526194	2257	5	0.139903	11.9124	ENST00000341083	-1	BEND7	2257
chr10	13523937	13526194	2257	5	0.139903	11.9124	ENST00000440282	-1	BEND7	2257
chr10	13523937	13526194	2257	5	0.139903	11.9124	ENST00000378605	-1	BEND7	2257
chr10	13523937	13526194	2257	5	0.139903	11.9124	ENST00000469555	-1	BEND7	2257
chr10	13523937	13526194	2257	5	0.139903	11.9124	ENST00000396900	-1	BEND7	2257
chr10	13523937	13526194	2257	5	0.139903	11.9124	ENST00000396898	-1	BEND7	2257
chr10	5592723	5592784	61	4	0.189148	11.8891	na	na	na	0
chr10	3822332	3822467	135	4	0.160484	10.9208	ENST00000461124	-1	KLF6	135
chr10	3822332	3822467	135	4	0.160484	10.9208	ENST00000497571	-1	KLF6	135
chr10	3822332	3822467	135	4	0.160484	10.9208	ENST00000173785	-1	KLF6	135
chr10	3822332	3822467	135	4	0.160484	10.9208	ENST00000492125	-1	KLF6	135
chr10	3822332	3822467	135	4	0.160484	10.9208	ENST00000542957	-1	KLF6	135
chr10	126840170	126840223	53	4	0.131095	10.2466	ENST00000467395	-1	CTBP2	53
chr10	126840170	126840223	53	4	0.131095	10.2466	ENST00000337195	-1	CTBP2	53
chr10	126840170	126840223	53	4	0.131095	10.2466	ENST00000531469	-1	CTBP2	53
chr10	126840170	126840223	53	4	0.131095	10.2466	ENST00000494626	-1	CTBP2	53
chr10	126840170	126840223	53	4	0.131095	10.2466	ENST00000411419	-1	CTBP2	53
chr10	126840170	126840223	53	4	0.131095	10.2466	ENST00000460976	-1	CTBP2	53
chr10	126840170	126840223	53	4	0.131095	10.2466	ENST00000476817	-1	CTBP2	53
chr10	126840170	126840223	53	4	0.131095	10.2466	ENST00000530884	-1	CTBP2	53
chr11	1947743	1947978	235	23	0.245818	60.2214	ENST00000278317	1	TNNT3	235
chr11	1947743	1947978	235	23	0.245818	60.2214	ENST00000453458	1	TNNT3	235
chr11	1947743	1947978	235	23	0.245818	60.2214	ENST00000381557	1	TNNT3	235
chr11	1947743	1947978	235	23	0.245818	60.2214	ENST00000381589	1	TNNT3	235
chr11	1947743	1947978	235	23	0.245818	60.2214	ENST00000381579	1	TNNT3	235
chr11	1947743	1947978	235	23	0.245818	60.2214	ENST00000381563	1	TNNT3	235
chr11	1947743	1947978	235	23	0.245818	60.2214	ENST00000344578	1	TNNT3	235
chr11	1947743	1947978	235	23	0.245818	60.2214	ENST00000381558	1	TNNT3	235
chr11	1947743	1947978	235	23	0.245818	60.2214	ENST00000397301	1	TNNT3	235
chr11	1947743	1947978	235	23	0.245818	60.2214	ENST00000397304	1	TNNT3	235
chr11	1947743	1947978	235	23	0.245818	60.2214	ENST00000446240	1	TNNT3	235
chr11	1947743	1947978	235	23	0.245818	60.2214	ENST00000492075	1	TNNT3	235
chr11	1947743	1947978	235	23	0.245818	60.2214	ENST00000381561	1	TNNT3	235
chr11	1947743	1947978	235	23	0.245818	60.2214	ENST00000381548	1	TNNT3	235
chr11	1947743	1947978	235	23	0.245818	60.2214	ENST00000360603	1	TNNT3	235
chr11	1947743	1947978	235	23	0.245818	60.2214	ENST00000381549	1	TNNT3	235
chr11	18956096	18956240	144	12	0.350281	58.2763	ENST00000528646	1	RP11-583F24.8	144
chr11	18956096	18956240	144	12	0.350281	58.2763	ENST00000526914	-1	MRGPRX1	144
chr11	18956096	18956240	144	12	0.350281	58.2763	ENST00000302797	-1	MRGPRX1	144
chr11	118986766	118986911	145	13	0.302624	54.4124	ENST00000336702	1	C2CD2L	145
chr11	118986766	118986911	145	13	0.302624	54.4124	ENST00000525598	1	C2CD2L	145
chr11	118986766	118986911	145	13	0.302624	54.4124	ENST00000528586	1	C2CD2L	145
chr11	67207564	67207863	299	17	0.210581	50.2107	ENST00000539970	-1	CORO1B	161
chr11	67207564	67207863	299	17	0.210581	50.2107	ENST00000535922	-1	AP003419.16	299
chr11	67207564	67207863	299	17	0.210581	50.2107	ENST00000326294	-1	PTPRCAP	299
chr11	67207564	67207863	299	17	0.210581	50.2107	ENST00000341356	-1	CORO1B	299
chr11	67207564	67207863	299	17	0.210581	50.2107	ENST00000537042	-1	CORO1B	299
chr11	67207564	67207863	299	17	0.210581	50.2107	ENST00000539724	-1	CORO1B	299
chr11	67207564	67207863	299	17	0.210581	50.2107	ENST00000393893	-1	CORO1B	299
chr11	2720927	2721016	89	12	0.504109	42.0279	ENST00000597346	-1	KCNQ1OT1	89
chr11	2720927	2721016	89	12	0.504109	42.0279	ENST00000155840	1	KCNQ1	89
chr11	2720927	2721016	89	12	0.504109	42.0279	ENST00000335475	1	KCNQ1	89
chr11	71210236	71210369	133	11	0.255741	38.7249	ENST00000528211	1	NADSYN1	133
chr11	71210236	71210369	133	11	0.255741	38.7249	ENST00000530055	1	NADSYN1	133
chr11	71210236	71210369	133	11	0.255741	38.7249	ENST00000530831	1	NADSYN1	133
chr11	71210236	71210369	133	11	0.255741	38.7249	ENST00000525593	1	NADSYN1	133
chr11	71210236	71210369	133	11	0.255741	38.7249	ENST00000527963	1	NADSYN1	133
chr11	71210236	71210369	133	11	0.255741	38.7249	ENST00000539574	1	NADSYN1	133
chr11	71210236	71210369	133	11	0.255741	38.7249	ENST00000319023	1	NADSYN1	133
chr11	71210236	71210369	133	11	0.255741	38.7249	ENST00000525200	1	NADSYN1	133
chr11	70261866	70262059	193	9	0.221715	31.8662	ENST00000525276	1	CTTN	193
chr11	70261866	70262059	193	9	0.221715	31.8662	ENST00000532334	1	CTTN	193
chr11	70261866	70262059	193	9	0.221715	31.8662	ENST00000483662	1	CTTN	193
chr11	70261866	70262059	193	9	0.221715	31.8662	ENST00000527962	1	CTTN	193
chr11	70261866	70262059	193	9	0.221715	31.8662	ENST00000498223	1	CTTN	193
chr11	70261866	70262059	193	9	0.221715	31.8662	ENST00000538675	1	CTTN	193
chr11	70261866	70262059	193	9	0.221715	31.8662	ENST00000346329	1	CTTN	193
chr11	70261866	70262059	193	9	0.221715	31.8662	ENST00000301843	1	CTTN	193
chr11	70261866	70262059	193	9	0.221715	31.8662	ENST00000376561	1	CTTN	193
chr11	70261866	70262059	193	9	0.221715	31.8662	ENST00000415461	1	CTTN	193
chr11	325964	326050	86	9	0.186466	27.7545	ENST00000399808	-1	IFITM3	86
chr11	325964	326050	86	9	0.186466	27.7545	ENST00000526811	-1	IFITM3	86
chr11	325964	326050	86	9	0.186466	27.7545	ENST00000602735	-1	IFITM3	86
chr11	325964	326050	86	9	0.186466	27.7545	ENST00000602809	-1	RP11-326C3.14	86
chr11	325964	326050	86	9	0.186466	27.7545	ENST00000602949	-1	RP11-326C3.13	86
chr11	325964	326050	86	9	0.186466	27.7545	ENST00000534483	1	RP11-326C3.12	86
chr11	325964	326050	86	9	0.186466	27.7545	ENST00000524824	1	RP11-326C3.12	86
chr11	325964	326050	86	9	0.186466	27.7545	ENST00000531076	1	RP11-326C3.12	86
chr11	133928284	133928393	109	10	0.184145	27.181	na	na	na	0
chr11	16812592	16812780	188	10	0.18173	26.621	ENST00000533251	-1	PLEKHA7	188
chr11	16812592	16812780	188	10	0.18173	26.621	ENST00000525177	-1	PLEKHA7	62
chr11	16812592	16812780	188	10	0.18173	26.621	ENST00000529049	-1	PLEKHA7	188
chr11	16812592	16812780	188	10	0.18173	26.621	ENST00000533901	-1	PLEKHA7	188
chr11	16812592	16812780	188	10	0.18173	26.621	ENST00000531776	-1	PLEKHA7	188
chr11	16812592	16812780	188	10	0.18173	26.621	ENST00000332954	-1	PLEKHA7	188
chr11	16812592	16812780	188	10	0.18173	26.621	ENST00000530489	-1	PLEKHA7	188
chr11	16812592	16812780	188	10	0.18173	26.621	ENST00000525781	-1	PLEKHA7	188
chr11	16812592	16812780	188	10	0.18173	26.621	ENST00000531066	-1	PLEKHA7	188
chr11	16812592	16812780	188	10	0.18173	26.621	ENST00000355661	-1	PLEKHA7	188
chr11	16812592	16812780	188	10	0.18173	26.621	ENST00000532079	-1	PLEKHA7	188
chr11	16812592	16812780	188	10	0.18173	26.621	ENST00000448080	-1	PLEKHA7	188
chr11	70517287	70517365	78	8	0.157002	26.4089	ENST00000294018	-1	SHANK2	78
chr11	70517287	70517365	78	8	0.157002	26.4089	ENST00000426687	-1	SHANK2	78
chr11	70517287	70517365	78	8	0.157002	26.4089	ENST00000470759	-1	SHANK2	78
chr11	70517287	70517365	78	8	0.157002	26.4089	ENST00000468619	-1	SHANK2	78
chr11	70517287	70517365	78	8	0.157002	26.4089	ENST00000338508	-1	SHANK2	78
chr11	70517287	70517365	78	8	0.157002	26.4089	ENST00000423696	-1	SHANK2	78
chr11	787910	788040	130	9	0.177329	25.4371	ENST00000330106	-1	CEND1	130
chr11	67052509	67052657	148	7	0.180117	25.2138	ENST00000527176	1	ADRBK1	99
chr11	67052509	67052657	148	7	0.180117	25.2138	ENST00000524899	1	ADRBK1	148
chr11	67052509	67052657	148	7	0.180117	25.2138	ENST00000512101	1	ANKRD13D	148
chr11	67052509	67052657	148	7	0.180117	25.2138	ENST00000513460	1	ANKRD13D	148
chr11	67052509	67052657	148	7	0.180117	25.2138	ENST00000514779	1	ANKRD13D	148
chr11	67052509	67052657	148	7	0.180117	25.2138	ENST00000308595	1	ADRBK1	148
chr11	67052509	67052657	148	7	0.180117	25.2138	ENST00000526285	1	ADRBK1	148
chr11	67052509	67052657	148	7	0.180117	25.2138	ENST00000416281	1	ADRBK1	148
chr11	67052509	67052657	148	7	0.180117	25.2138	ENST00000529738	1	ADRBK1	148
chr11	67052509	67052657	148	7	0.180117	25.2138	ENST00000447274	1	ANKRD13D	148
chr11	67052509	67052657	148	7	0.180117	25.2138	ENST00000308440	1	ANKRD13D	148
chr11	67052509	67052657	148	7	0.180117	25.2138	ENST00000514166	1	ANKRD13D	148
chr11	67052509	67052657	148	7	0.180117	25.2138	ENST00000511455	1	ANKRD13D	148
chr11	61110054	61110151	97	9	0.155401	23.4496	ENST00000533853	1	DAK	97
chr11	61110054	61110151	97	9	0.155401	23.4496	ENST00000524953	1	DAK	97
chr11	61110054	61110151	97	9	0.155401	23.4496	ENST00000534134	1	DAK	97
chr11	61110054	61110151	97	9	0.155401	23.4496	ENST00000534370	1	DAK	97
chr11	61110054	61110151	97	9	0.155401	23.4496	ENST00000394900	1	DAK	97
chr11	61110054	61110151	97	9	0.155401	23.4496	ENST00000529479	1	DAK	97
chr11	61110054	61110151	97	9	0.155401	23.4496	ENST00000528061	1	DAK	97
chr11	61110054	61110151	97	9	0.155401	23.4496	ENST00000534084	1	DAK	97
chr11	61110054	61110151	97	9	0.155401	23.4496	ENST00000525366	1	DAK	97
chr11	61110054	61110151	97	9	0.155401	23.4496	ENST00000524440	1	DAK	97
chr11	61110054	61110151	97	9	0.155401	23.4496	ENST00000530329	1	DAK	97
chr11	61110054	61110151	97	9	0.155401	23.4496	ENST00000540166	-1	DDB1	97
chr11	62454983	62455127	144	7	0.201615	23.107	ENST00000317449	-1	LRRN4CL	144
chr11	1083146	1083237	91	9	0.164726	20.8632	ENST00000441003	1	MUC2	91
chr11	1083146	1083237	91	9	0.164726	20.8632	ENST00000359061	1	MUC2	91
chr11	69259194	69259248	54	6	0.181635	17.5428	ENST00000544004	-1	AP000439.2	54
chr11	13509191	13509298	107	5	-0.247539	-16.6632	ENST00000532318	1	RP11-15D14.2	107
chr11	111608514	111608749	235	9	0.0755971	16.5936	ENST00000311129	-1	PPP2R1B	235
chr11	111608514	111608749	235	9	0.0755971	16.5936	ENST00000426998	-1	PPP2R1B	235
chr11	111608514	111608749	235	9	0.0755971	16.5936	ENST00000530787	-1	PPP2R1B	235
chr11	111608514	111608749	235	9	0.0755971	16.5936	ENST00000526287	-1	PPP2R1B	235
chr11	111608514	111608749	235	9	0.0755971	16.5936	ENST00000527614	-1	PPP2R1B	144
chr11	70173966	70174029	63	4	0.210401	15.19	ENST00000528607	-1	AP000487.6	63
chr11	70173966	70174029	63	4	0.210401	15.19	ENST00000526017	-1	CTA-797E19.2	63
chr11	70173966	70174029	63	4	0.210401	15.19	ENST00000526262	1	PPFIA1	63
chr11	70173966	70174029	63	4	0.210401	15.19	ENST00000530932	1	PPFIA1	63
chr11	70173966	70174029	63	4	0.210401	15.19	ENST00000525530	1	PPFIA1	63
chr11	70173966	70174029	63	4	0.210401	15.19	ENST00000253925	1	PPFIA1	63
chr11	70173966	70174029	63	4	0.210401	15.19	ENST00000389547	1	PPFIA1	63
chr11	70173966	70174029	63	4	0.210401	15.19	ENST00000532504	1	PPFIA1	63
chr11	65637976	65638094	118	5	0.183646	15.1609	ENST00000530806	-1	EFEMP2	118
chr11	65637976	65638094	118	5	0.183646	15.1609	ENST00000525392	-1	EFEMP2	118
chr11	65637976	65638094	118	5	0.183646	15.1609	ENST00000532084	-1	EFEMP2	118
chr11	65637976	65638094	118	5	0.183646	15.1609	ENST00000531005	-1	EFEMP2	118
chr11	65637976	65638094	118	5	0.183646	15.1609	ENST00000527969	-1	EFEMP2	118
chr11	65637976	65638094	118	5	0.183646	15.1609	ENST00000533347	-1	EFEMP2	118
chr11	65637976	65638094	118	5	0.183646	15.1609	ENST00000526624	-1	EFEMP2	118
chr11	65637976	65638094	118	5	0.183646	15.1609	ENST00000527378	-1	EFEMP2	118
chr11	65637976	65638094	118	5	0.183646	15.1609	ENST00000530850	-1	EFEMP2	118
chr11	65637976	65638094	118	5	0.183646	15.1609	ENST00000527277	-1	EFEMP2	118
chr11	65637976	65638094	118	5	0.183646	15.1609	ENST00000531972	-1	EFEMP2	118
chr11	65637976	65638094	118	5	0.183646	15.1609	ENST00000526628	-1	EFEMP2	118
chr11	65637976	65638094	118	5	0.183646	15.1609	ENST00000526911	-1	EFEMP2	118
chr11	65637976	65638094	118	5	0.183646	15.1609	ENST00000531645	-1	EFEMP2	118
chr11	65637976	65638094	118	5	0.183646	15.1609	ENST00000528176	-1	EFEMP2	118
chr11	65637976	65638094	118	5	0.183646	15.1609	ENST00000307998	-1	EFEMP2	118
chr11	65637976	65638094	118	5	0.183646	15.1609	ENST00000524408	-1	EFEMP2	118
chr11	65637976	65638094	118	5	0.183646	15.1609	ENST00000532648	-1	EFEMP2	118
chr11	65637976	65638094	118	5	0.183646	15.1609	ENST00000528409	-1	EFEMP2	118
chr11	36383182	36383569	387	6	0.143092	14.4909	ENST00000527172	1	PRR5L	387
chr11	36383182	36383569	387	6	0.143092	14.4909	ENST00000526728	1	PRR5L	387
chr11	36383182	36383569	387	6	0.143092	14.4909	ENST00000529034	1	PRR5L	387
chr11	36383182	36383569	387	6	0.143092	14.4909	ENST00000530639	1	PRR5L	387
chr11	36383182	36383569	387	6	0.143092	14.4909	ENST00000532121	1	PRR5L	387
chr11	1689429	1689494	65	4	0.238334	14.2497	ENST00000415865	-1	AP006285.7	65
chr11	64694482	64694564	82	5	0.171507	14.0384	ENST00000532850	1	PPP2R5B	82
chr11	64694482	64694564	82	5	0.171507	14.0384	ENST00000528530	1	PPP2R5B	82
chr11	64694482	64694564	82	5	0.171507	14.0384	ENST00000526559	1	PPP2R5B	82
chr11	64694482	64694564	82	5	0.171507	14.0384	ENST00000164133	1	PPP2R5B	82
chr11	1918718	1918784	66	5	0.170197	13.569	na	na	na	0
chr11	18433500	18433565	65	4	-0.288586	-12.9912	ENST00000541669	1	LDHC	65
chr11	18433500	18433565	65	4	-0.288586	-12.9912	ENST00000396215	1	LDHC	65
chr11	18433500	18433565	65	4	-0.288586	-12.9912	ENST00000280704	1	LDHC	65
chr11	18433500	18433565	65	4	-0.288586	-12.9912	ENST00000545848	1	LDHC	65
chr11	18433500	18433565	65	4	-0.288586	-12.9912	ENST00000539369	1	LDHC	65
chr11	18433500	18433565	65	4	-0.288586	-12.9912	ENST00000546146	1	LDHC	65
chr11	18433500	18433565	65	4	-0.288586	-12.9912	ENST00000536880	1	LDHC	65
chr11	18433500	18433565	65	4	-0.288586	-12.9912	ENST00000537486	1	LDHC	65
chr11	18433500	18433565	65	4	-0.288586	-12.9912	ENST00000544105	1	LDHC	65
chr11	18433500	18433565	65	4	-0.288586	-12.9912	ENST00000535809	1	LDHC	65
chr11	822559	822621	62	5	0.142552	12.7871	ENST00000528315	1	EFCAB4A	62
chr11	822559	822621	62	5	0.142552	12.7871	ENST00000533803	1	EFCAB4A	62
chr11	822559	822621	62	5	0.142552	12.7871	ENST00000534191	1	EFCAB4A	62
chr11	822559	822621	62	5	0.142552	12.7871	ENST00000527089	1	EFCAB4A	62
chr11	822559	822621	62	5	0.142552	12.7871	ENST00000534606	1	EFCAB4A	62
chr11	822559	822621	62	5	0.142552	12.7871	ENST00000530183	1	EFCAB4A	62
chr11	822559	822621	62	5	0.142552	12.7871	ENST00000528542	1	EFCAB4A	43
chr11	822559	822621	62	5	0.142552	12.7871	ENST00000450448	1	EFCAB4A	36
chr11	822559	822621	62	5	0.142552	12.7871	ENST00000336615	1	PNPLA2	62
chr11	822559	822621	62	5	0.142552	12.7871	ENST00000525250	1	PNPLA2	62
chr11	822559	822621	62	5	0.142552	12.7871	ENST00000531923	1	PNPLA2	62
chr11	822559	822621	62	5	0.142552	12.7871	ENST00000529255	1	PNPLA2	62
chr11	822559	822621	62	5	0.142552	12.7871	ENST00000526083	1	PNPLA2	62
chr11	503802	503891	89	4	0.188107	12.7749	ENST00000529768	-1	RNH1	89
chr11	503802	503891	89	4	0.188107	12.7749	ENST00000531223	-1	RNH1	89
chr11	503802	503891	89	4	0.188107	12.7749	ENST00000534797	-1	RNH1	89
chr11	503802	503891	89	4	0.188107	12.7749	ENST00000397615	-1	RNH1	89
chr11	503802	503891	89	4	0.188107	12.7749	ENST00000397604	-1	RNH1	89
chr11	503802	503891	89	4	0.188107	12.7749	ENST00000525522	-1	RNH1	89
chr11	503802	503891	89	4	0.188107	12.7749	ENST00000525701	-1	RNH1	89
chr11	503802	503891	89	4	0.188107	12.7749	ENST00000533410	-1	RNH1	89
chr11	503802	503891	89	4	0.188107	12.7749	ENST00000438658	-1	RNH1	89
chr11	503802	503891	89	4	0.188107	12.7749	ENST00000354420	-1	RNH1	89
chr11	503802	503891	89	4	0.188107	12.7749	ENST00000356187	-1	RNH1	89
chr11	503802	503891	89	4	0.188107	12.7749	ENST00000524464	-1	RNH1	89
chr11	503802	503891	89	4	0.188107	12.7749	ENST00000529115	-1	RNH1	89
chr11	503802	503891	89	4	0.188107	12.7749	ENST00000527485	-1	RNH1	89
chr11	503802	503891	89	4	0.188107	12.7749	ENST00000529368	-1	RNH1	89
chr11	503802	503891	89	4	0.188107	12.7749	ENST00000529306	-1	RNH1	89
chr11	503802	503891	89	4	0.188107	12.7749	ENST00000524780	-1	RNH1	89
chr11	503802	503891	89	4	0.188107	12.7749	ENST00000531149	-1	RNH1	89
chr11	503802	503891	89	4	0.188107	12.7749	ENST00000528713	-1	RNH1	89
chr11	503802	503891	89	4	0.188107	12.7749	ENST00000532055	-1	RNH1	89
chr11	503802	503891	89	4	0.188107	12.7749	ENST00000533592	-1	RNH1	89
chr11	503802	503891	89	4	0.188107	12.7749	ENST00000531540	-1	RNH1	89
chr11	503802	503891	89	4	0.188107	12.7749	ENST00000526295	-1	RNH1	89
chr11	503802	503891	89	4	0.188107	12.7749	ENST00000397614	-1	RNH1	89
chr11	14664603	14664657	54	4	0.217365	12.1835	ENST00000528018	-1	PSMA1	54
chr11	14664603	14664657	54	4	0.217365	12.1835	ENST00000418988	-1	PSMA1	54
chr11	14664603	14664657	54	4	0.217365	12.1835	ENST00000282096	1	PDE3B	54
chr11	14664603	14664657	54	4	0.217365	12.1835	ENST00000455098	1	PDE3B	54
chr11	14664603	14664657	54	4	0.217365	12.1835	ENST00000534317	1	PDE3B	54
chr11	12307407	12307497	90	4	0.224532	12.1635	ENST00000529028	1	MICALCL	90
chr11	12307407	12307497	90	4	0.224532	12.1635	ENST00000533534	1	MICALCL	90
chr11	12307407	12307497	90	4	0.224532	12.1635	ENST00000256186	1	MICALCL	90
chr11	64660996	64661051	55	4	0.208702	11.6385	ENST00000366222	-1	AP001187.1	55
chr11	64660996	64661051	55	4	0.208702	11.6385	ENST00000601517	-1	RP11-665N17.4	55
chr11	64660996	64661051	55	4	0.208702	11.6385	ENST00000384915	-1	MIR192	55
chr11	64660996	64661051	55	4	0.208702	11.6385	ENST00000413053	-1	MIR194-2	55
chr11	64660996	64661051	55	4	0.208702	11.6385	ENST00000384864	-1	MIR194-2	55
chr11	421182	421237	55	4	0.301922	11.2618	ENST00000524802	-1	ANO9	55
chr11	421182	421237	55	4	0.301922	11.2618	ENST00000397632	-1	SIGIRR	55
chr11	421182	421237	55	4	0.301922	11.2618	ENST00000332725	-1	SIGIRR	55
chr11	421182	421237	55	4	0.301922	11.2618	ENST00000527295	-1	SIGIRR	55
chr11	421182	421237	55	4	0.301922	11.2618	ENST00000382520	-1	SIGIRR	55
chr11	421182	421237	55	4	0.301922	11.2618	ENST00000526142	-1	ANO9	55
chr11	421182	421237	55	4	0.301922	11.2618	ENST00000534161	-1	ANO9	55
chr11	421182	421237	55	4	0.301922	11.2618	ENST00000532094	-1	ANO9	55
chr11	421182	421237	55	4	0.301922	11.2618	ENST00000528927	-1	ANO9	55
chr11	421182	421237	55	4	0.301922	11.2618	ENST00000332826	-1	ANO9	55
chr11	421182	421237	55	4	0.301922	11.2618	ENST00000525804	-1	ANO9	55
chr11	64138764	64138822	58	4	0.172221	10.9619	ENST00000528057	1	RPS6KA4	58
chr11	64138764	64138822	58	4	0.172221	10.9619	ENST00000334205	1	RPS6KA4	58
chr11	64138764	64138822	58	4	0.172221	10.9619	ENST00000528355	1	RPS6KA4	58
chr11	64138764	64138822	58	4	0.172221	10.9619	ENST00000530504	1	RPS6KA4	49
chr11	64138764	64138822	58	4	0.172221	10.9619	ENST00000294261	1	RPS6KA4	58
chr11	705070	705141	71	4	0.182182	9.6986	ENST00000525626	-1	DEAF1	71
chr11	705070	705141	71	4	0.182182	9.6986	ENST00000526857	-1	DEAF1	71
chr11	705070	705141	71	4	0.182182	9.6986	ENST00000524763	1	EPS8L2	71
chr11	705070	705141	71	4	0.182182	9.6986	ENST00000527199	1	EPS8L2	71
chr11	705070	705141	71	4	0.182182	9.6986	ENST00000318562	1	EPS8L2	71
chr11	705070	705141	71	4	0.182182	9.6986	ENST00000533256	1	EPS8L2	71
chr11	705070	705141	71	4	0.182182	9.6986	ENST00000534755	1	EPS8L2	71
chr11	705070	705141	71	4	0.182182	9.6986	ENST00000529346	1	EPS8L2	71
chr11	705070	705141	71	4	0.182182	9.6986	ENST00000526909	1	EPS8L2	71
chr11	705070	705141	71	4	0.182182	9.6986	ENST00000529680	1	EPS8L2	71
chr11	705070	705141	71	4	0.182182	9.6986	ENST00000530093	1	EPS8L2	71
chr11	705070	705141	71	4	0.182182	9.6986	ENST00000533500	1	EPS8L2	71
chr11	705070	705141	71	4	0.182182	9.6986	ENST00000527807	1	EPS8L2	71
chr11	705070	705141	71	4	0.182182	9.6986	ENST00000531348	1	EPS8L2	71
chr11	705070	705141	71	4	0.182182	9.6986	ENST00000526380	1	EPS8L2	71
chr11	705070	705141	71	4	0.182182	9.6986	ENST00000530636	1	EPS8L2	71
chr11	705070	705141	71	4	0.182182	9.6986	ENST00000526198	1	EPS8L2	71
chr11	705070	705141	71	4	0.182182	9.6986	ENST00000530118	1	EPS8L2	71
chr12	133134961	133135489	528	27	0.255907	94.7591	ENST00000434748	1	FBRSL1	528
chr12	133134961	133135489	528	27	0.255907	94.7591	ENST00000539264	1	FBRSL1	528
chr12	133134961	133135489	528	27	0.255907	94.7591	ENST00000543360	1	FBRSL1	528
chr12	133134961	133135489	528	27	0.255907	94.7591	ENST00000261673	1	FBRSL1	528
chr12	124429120	124429440	320	13	0.27102	59.2599	ENST00000545135	-1	CCDC92	320
chr12	124429120	124429440	320	13	0.27102	59.2599	ENST00000542348	-1	CCDC92	320
chr12	124429120	124429440	320	13	0.27102	59.2599	ENST00000544798	-1	CCDC92	320
chr12	124429120	124429440	320	13	0.27102	59.2599	ENST00000238156	-1	CCDC92	320
chr12	124429120	124429440	320	13	0.27102	59.2599	ENST00000545891	-1	CCDC92	320
chr12	124429120	124429440	320	13	0.27102	59.2599	ENST00000539761	-1	CCDC92	320
chr12	124429120	124429440	320	13	0.27102	59.2599	ENST00000535556	-1	CCDC92	320
chr12	124429120	124429440	320	13	0.27102	59.2599	ENST00000539551	-1	CCDC92	320
chr12	124429120	124429440	320	13	0.27102	59.2599	ENST00000545037	-1	CCDC92	320
chr12	132671436	132671705	269	15	0.279683	52.6267	ENST00000535242	1	RP13-977J11.8	269
chr12	132671436	132671705	269	15	0.279683	52.6267	ENST00000538731	-1	RP13-977J11.2	269
chr12	117042757	117042931	174	10	0.277762	51.5531	na	na	na	0
chr12	10183167	10183387	220	13	0.208239	49.7836	ENST00000355819	1	CLEC9A	220
chr12	10183167	10183387	220	13	0.208239	49.7836	ENST00000544751	1	CLEC9A	220
chr12	10183167	10183387	220	13	0.208239	49.7836	ENST00000544225	-1	RP11-133L14.5	220
chr12	96389457	96389604	147	13	0.177758	41.4703	ENST00000551849	1	RP11-256L6.3	147
chr12	96389457	96389604	147	13	0.177758	41.4703	ENST00000261208	-1	HAL	147
chr12	96389457	96389604	147	13	0.177758	41.4703	ENST00000544080	-1	HAL	147
chr12	96389457	96389604	147	13	0.177758	41.4703	ENST00000538703	-1	HAL	147
chr12	96389457	96389604	147	13	0.177758	41.4703	ENST00000546999	-1	HAL	147
chr12	96389457	96389604	147	13	0.177758	41.4703	ENST00000552509	-1	HAL	147
chr12	96389457	96389604	147	13	0.177758	41.4703	ENST00000549376	-1	HAL	147
chr12	96389457	96389604	147	13	0.177758	41.4703	ENST00000546579	-1	HAL	147
chr12	96389457	96389604	147	13	0.177758	41.4703	ENST00000541929	-1	HAL	147
chr12	54867278	54867430	152	12	0.183465	39.5499	ENST00000548538	-1	GTSF1	152
chr12	54867278	54867430	152	12	0.183465	39.5499	ENST00000546931	-1	GTSF1	152
chr12	54867278	54867430	152	12	0.183465	39.5499	ENST00000552397	-1	GTSF1	152
chr12	54867278	54867430	152	12	0.183465	39.5499	ENST00000305879	-1	GTSF1	152
chr12	54867278	54867430	152	12	0.183465	39.5499	ENST00000552395	-1	GTSF1	152
chr12	54867278	54867430	152	12	0.183465	39.5499	ENST00000546739	-1	GTSF1	152
chr12	54867278	54867430	152	12	0.183465	39.5499	ENST00000549083	-1	GTSF1	152
chr12	54867278	54867430	152	12	0.183465	39.5499	ENST00000550474	1	RP11-753H16.3	152
chr12	117477757	117477970	213	12	0.24034	36.3086	ENST00000549210	-1	TESC	213
chr12	117477757	117477970	213	12	0.24034	36.3086	ENST00000470612	-1	TESC	213
chr12	117477757	117477970	213	12	0.24034	36.3086	ENST00000335209	-1	TESC	213
chr12	117477757	117477970	213	12	0.24034	36.3086	ENST00000392545	-1	TESC	213
chr12	117477757	117477970	213	12	0.24034	36.3086	ENST00000541210	-1	TESC	213
chr12	12225170	12225303	133	9	0.319526	30.9347	ENST00000589718	1	BCL2L14	133
chr12	12225170	12225303	133	9	0.319526	30.9347	ENST00000591235	1	BCL2L14	100
chr12	12225170	12225303	133	9	0.319526	30.9347	ENST00000586576	1	BCL2L14	133
chr12	12225170	12225303	133	9	0.319526	30.9347	ENST00000545463	1	BCL2L14	124
chr12	12225170	12225303	133	9	0.319526	30.9347	ENST00000464885	1	BCL2L14	133
chr12	12225170	12225303	133	9	0.319526	30.9347	ENST00000461264	1	BCL2L14	133
chr12	12225170	12225303	133	9	0.319526	30.9347	ENST00000466531	1	BCL2L14	133
chr12	12225170	12225303	133	9	0.319526	30.9347	ENST00000308721	1	BCL2L14	133
chr12	12225170	12225303	133	9	0.319526	30.9347	ENST00000396367	1	BCL2L14	133
chr12	12225170	12225303	133	9	0.319526	30.9347	ENST00000266434	1	BCL2L14	133
chr12	12225170	12225303	133	9	0.319526	30.9347	ENST00000396369	1	BCL2L14	133
chr12	1025503	1025606	103	8	0.306366	30.1165	ENST00000535376	-1	RAD52	103
chr12	1025503	1025606	103	8	0.306366	30.1165	ENST00000542297	-1	RAD52	103
chr12	1025503	1025606	103	8	0.306366	30.1165	ENST00000228345	-1	RAD52	103
chr12	1025503	1025606	103	8	0.306366	30.1165	ENST00000358495	-1	RAD52	103
chr12	1025503	1025606	103	8	0.306366	30.1165	ENST00000468231	-1	RAD52	103
chr12	1025503	1025606	103	8	0.306366	30.1165	ENST00000481052	-1	RAD52	103
chr12	1025503	1025606	103	8	0.306366	30.1165	ENST00000430095	-1	RAD52	103
chr12	1025503	1025606	103	8	0.306366	30.1165	ENST00000488642	-1	RAD52	103
chr12	1025503	1025606	103	8	0.306366	30.1165	ENST00000543912	-1	RAD52	103
chr12	1025503	1025606	103	8	0.306366	30.1165	ENST00000461568	-1	RAD52	103
chr12	1025503	1025606	103	8	0.306366	30.1165	ENST00000463750	-1	RAD52	103
chr12	1025503	1025606	103	8	0.306366	30.1165	ENST00000536177	-1	RAD52	103
chr12	1025503	1025606	103	8	0.306366	30.1165	ENST00000539046	-1	RAD52	103
chr12	132671184	132671273	89	9	0.196382	28.5013	ENST00000535242	1	RP13-977J11.8	89
chr12	133413095	133413170	75	8	0.256176	24.1697	ENST00000516270	-1	RNU6-327P	75
chr12	133413095	133413170	75	8	0.256176	24.1697	ENST00000541341	-1	CHFR	75
chr12	322587	322709	122	7	0.179353	22.0461	ENST00000537793	-1	SLC6A12	122
chr12	322587	322709	122	7	0.179353	22.0461	ENST00000359674	-1	SLC6A12	122
chr12	322587	322709	122	7	0.179353	22.0461	ENST00000424061	-1	SLC6A12	122
chr12	322587	322709	122	7	0.179353	22.0461	ENST00000536824	-1	SLC6A12	122
chr12	322587	322709	122	7	0.179353	22.0461	ENST00000536116	-1	SLC6A12	122
chr12	322587	322709	122	7	0.179353	22.0461	ENST00000535347	-1	SLC6A12	122
chr12	322587	322709	122	7	0.179353	22.0461	ENST00000537826	-1	SLC6A12	122
chr12	322587	322709	122	7	0.179353	22.0461	ENST00000538424	-1	SLC6A12	122
chr12	322587	322709	122	7	0.179353	22.0461	ENST00000397296	-1	SLC6A12	122
chr12	322587	322709	122	7	0.179353	22.0461	ENST00000428720	-1	SLC6A12	122
chr12	133133456	133133522	66	7	0.282883	21.6408	ENST00000434748	1	FBRSL1	66
chr12	133133456	133133522	66	7	0.282883	21.6408	ENST00000539264	1	FBRSL1	66
chr12	133133456	133133522	66	7	0.282883	21.6408	ENST00000543360	1	FBRSL1	66
chr12	133133456	133133522	66	7	0.282883	21.6408	ENST00000261673	1	FBRSL1	66
chr12	125167342	125167410	68	6	0.153423	20.0231	na	na	na	0
chr12	25054987	25055054	67	7	0.176346	18.6066	ENST00000599478	1	AC026310.1	67
chr12	25054987	25055054	67	7	0.176346	18.6066	ENST00000261192	-1	BCAT1	67
chr12	25054987	25055054	67	7	0.176346	18.6066	ENST00000538118	-1	BCAT1	67
chr12	25054987	25055054	67	7	0.176346	18.6066	ENST00000342945	-1	BCAT1	67
chr12	25054987	25055054	67	7	0.176346	18.6066	ENST00000539282	-1	BCAT1	67
chr12	25054987	25055054	67	7	0.176346	18.6066	ENST00000539780	-1	BCAT1	67
chr12	25054987	25055054	67	7	0.176346	18.6066	ENST00000544418	-1	BCAT1	67
chr12	25054987	25055054	67	7	0.176346	18.6066	ENST00000546285	-1	BCAT1	67
chr12	132258560	132258649	89	6	0.251362	18.3295	ENST00000261674	1	SFSWAP	89
chr12	132258560	132258649	89	6	0.251362	18.3295	ENST00000538548	1	SFSWAP	89
chr12	132258560	132258649	89	6	0.251362	18.3295	ENST00000535236	1	SFSWAP	89
chr12	132258560	132258649	89	6	0.251362	18.3295	ENST00000541286	1	SFSWAP	89
chr12	132258560	132258649	89	6	0.251362	18.3295	ENST00000537164	1	SFSWAP	89
chr12	124873951	124874008	57	6	0.164531	18.0444	ENST00000448614	-1	NCOR2	57
chr12	124873951	124874008	57	6	0.164531	18.0444	ENST00000405201	-1	NCOR2	57
chr12	124873951	124874008	57	6	0.164531	18.0444	ENST00000404621	-1	NCOR2	57
chr12	124873951	124874008	57	6	0.164531	18.0444	ENST00000429285	-1	NCOR2	57
chr12	124873951	124874008	57	6	0.164531	18.0444	ENST00000458234	-1	NCOR2	57
chr12	124873951	124874008	57	6	0.164531	18.0444	ENST00000356219	-1	NCOR2	57
chr12	124873951	124874008	57	6	0.164531	18.0444	ENST00000397355	-1	NCOR2	57
chr12	124873951	124874008	57	6	0.164531	18.0444	ENST00000404121	-1	NCOR2	57
chr12	124908900	124908976	76	6	0.125057	17.6924	ENST00000405201	-1	NCOR2	76
chr12	124908900	124908976	76	6	0.125057	17.6924	ENST00000404621	-1	NCOR2	76
chr12	124908900	124908976	76	6	0.125057	17.6924	ENST00000429285	-1	NCOR2	76
chr12	124908900	124908976	76	6	0.125057	17.6924	ENST00000458234	-1	NCOR2	76
chr12	124908900	124908976	76	6	0.125057	17.6924	ENST00000420698	-1	NCOR2	76
chr12	124908900	124908976	76	6	0.125057	17.6924	ENST00000356219	-1	NCOR2	76
chr12	124908900	124908976	76	6	0.125057	17.6924	ENST00000397355	-1	NCOR2	76
chr12	124908900	124908976	76	6	0.125057	17.6924	ENST00000404121	-1	NCOR2	76
chr12	132280296	132280410	114	4	0.205192	15.2424	ENST00000537582	1	SFSWAP	114
chr12	132280296	132280410	114	4	0.205192	15.2424	ENST00000539506	1	SFSWAP	114
chr12	132280296	132280410	114	4	0.205192	15.2424	ENST00000261674	1	SFSWAP	114
chr12	132280296	132280410	114	4	0.205192	15.2424	ENST00000541286	1	SFSWAP	114
chr12	8976064	8976132	68	4	0.167667	15.175	ENST00000394240	-1	A2ML1-AS2	68
chr12	8976064	8976132	68	4	0.167667	15.175	ENST00000299698	1	A2ML1	68
chr12	8976064	8976132	68	4	0.167667	15.175	ENST00000537546	1	A2ML1	68
chr12	8976064	8976132	68	4	0.167667	15.175	ENST00000537288	-1	A2ML1-AS1	68
chr12	51718204	51718303	99	5	0.211303	14.1427	ENST00000603260	-1	BIN2	99
chr12	51718204	51718303	99	5	0.211303	14.1427	ENST00000604702	-1	BIN2	99
chr12	51718204	51718303	99	5	0.211303	14.1427	ENST00000604560	-1	BIN2	99
chr12	51718204	51718303	99	5	0.211303	14.1427	ENST00000605039	-1	BIN2	99
chr12	51718204	51718303	99	5	0.211303	14.1427	ENST00000452142	-1	BIN2	99
chr12	51718204	51718303	99	5	0.211303	14.1427	ENST00000267012	-1	BIN2	99
chr12	51718204	51718303	99	5	0.211303	14.1427	ENST00000544402	-1	BIN2	99
chr12	51718204	51718303	99	5	0.211303	14.1427	ENST00000605423	-1	BIN2	99
chr12	10336793	10336854	61	4	0.225986	13.7572	ENST00000381923	1	TMEM52B	61
chr12	10336793	10336854	61	4	0.225986	13.7572	ENST00000298530	1	TMEM52B	61
chr12	10336793	10336854	61	4	0.225986	13.7572	ENST00000543484	1	TMEM52B	61
chr12	10336793	10336854	61	4	0.225986	13.7572	ENST00000546153	1	TMEM52B	61
chr12	10336793	10336854	61	4	0.225986	13.7572	ENST00000536952	1	TMEM52B	61
chr12	125569810	125569874	64	5	0.125746	13.6594	ENST00000316519	1	AACS	64
chr12	125569810	125569874	64	5	0.125746	13.6594	ENST00000418937	1	AACS	64
chr12	125569810	125569874	64	5	0.125746	13.6594	ENST00000261686	1	AACS	64
chr12	124997341	124997407	66	5	0.152248	13.4237	ENST00000543970	1	RP11-83B20.1	66
chr12	124997341	124997407	66	5	0.152248	13.4237	ENST00000404621	-1	NCOR2	66
chr12	124997341	124997407	66	5	0.152248	13.4237	ENST00000429285	-1	NCOR2	66
chr12	124997341	124997407	66	5	0.152248	13.4237	ENST00000458234	-1	NCOR2	66
chr12	124997341	124997407	66	5	0.152248	13.4237	ENST00000420698	-1	NCOR2	66
chr12	124997341	124997407	66	5	0.152248	13.4237	ENST00000542565	-1	NCOR2	66
chr12	124997341	124997407	66	5	0.152248	13.4237	ENST00000356219	-1	NCOR2	66
chr12	124997341	124997407	66	5	0.152248	13.4237	ENST00000397355	-1	NCOR2	66
chr12	124997341	124997407	66	5	0.152248	13.4237	ENST00000404121	-1	NCOR2	66
chr12	133005360	133005418	58	5	0.1706	13.114	na	na	na	0
chr12	6883999	6884140	141	4	0.162098	12.3604	ENST00000541049	1	LAG3	141
chr12	6883999	6884140	141	4	0.162098	12.3604	ENST00000538079	1	LAG3	141
chr12	6883999	6884140	141	4	0.162098	12.3604	ENST00000441671	1	LAG3	141
chr12	6883999	6884140	141	4	0.162098	12.3604	ENST00000203629	1	LAG3	141
chr12	133237651	133237729	78	5	0.165674	12.265	ENST00000320574	-1	POLE	78
chr12	133237651	133237729	78	5	0.165674	12.265	ENST00000537064	-1	POLE	78
chr12	133237651	133237729	78	5	0.165674	12.265	ENST00000535270	-1	POLE	78
chr12	133237651	133237729	78	5	0.165674	12.265	ENST00000539006	-1	POLE	78
chr12	133237651	133237729	78	5	0.165674	12.265	ENST00000536445	-1	POLE	78
chr12	133133572	133133631	59	4	0.244877	11.5376	ENST00000434748	1	FBRSL1	59
chr12	133133572	133133631	59	4	0.244877	11.5376	ENST00000539264	1	FBRSL1	59
chr12	133133572	133133631	59	4	0.244877	11.5376	ENST00000543360	1	FBRSL1	59
chr12	133133572	133133631	59	4	0.244877	11.5376	ENST00000261673	1	FBRSL1	59
chr12	27396667	27396766	99	4	0.172956	11.4401	ENST00000541191	1	STK38L	99
chr12	27396667	27396766	99	4	0.172956	11.4401	ENST00000389032	1	STK38L	99
chr12	27396667	27396766	99	4	0.172956	11.4401	ENST00000545470	1	STK38L	99
chr12	27396667	27396766	99	4	0.172956	11.4401	ENST00000544367	1	STK38L	99
chr12	27396667	27396766	99	4	0.172956	11.4401	ENST00000539863	1	STK38L	99
chr12	27396667	27396766	99	4	0.172956	11.4401	ENST00000434385	1	STK38L	99
chr12	27396667	27396766	99	4	0.172956	11.4401	ENST00000540996	1	STK38L	99
chr12	27396667	27396766	99	4	0.172956	11.4401	ENST00000546286	1	STK38L	99
chr12	27396667	27396766	99	4	0.172956	11.4401	ENST00000543246	1	STK38L	99
chr12	27396667	27396766	99	4	0.172956	11.4401	ENST00000539577	1	STK38L	99
chr12	123874988	123875117	129	4	0.16173	9.84501	ENST00000462311	1	SETD8	129
chr12	123874988	123875117	129	4	0.16173	9.84501	ENST00000402868	1	SETD8	129
chr12	123874988	123875117	129	4	0.16173	9.84501	ENST00000437519	1	SETD8	129
chr12	123874988	123875117	129	4	0.16173	9.84501	ENST00000478781	1	SETD8	129
chr12	123874988	123875117	129	4	0.16173	9.84501	ENST00000461103	1	SETD8	129
chr12	123874988	123875117	129	4	0.16173	9.84501	ENST00000437502	1	SETD8	129
chr12	123874988	123875117	129	4	0.16173	9.84501	ENST00000485469	1	SETD8	129
chr12	123874988	123875117	129	4	0.16173	9.84501	ENST00000330479	1	SETD8	129
chr13	107145543	107145751	208	15	0.200516	52.7263	ENST00000245323	-1	EFNB2	208
chr13	29192696	29192885	189	11	0.416904	52.2452	na	na	na	0
chr13	114790167	114790403	236	18	0.187756	44.8722	ENST00000334062	-1	RASA3	236
chr13	114790167	114790403	236	18	0.187756	44.8722	ENST00000389544	-1	RASA3	236
chr13	114790167	114790403	236	18	0.187756	44.8722	ENST00000542651	-1	RASA3	236
chr13	114061755	114061897	142	11	0.327163	42.3735	na	na	na	0
chr13	113422162	113422363	201	10	0.242402	38.9202	ENST00000487903	1	ATP11A	201
chr13	113422162	113422363	201	10	0.242402	38.9202	ENST00000466946	1	ATP11A	201
chr13	113422162	113422363	201	10	0.242402	38.9202	ENST00000375630	1	ATP11A	201
chr13	113422162	113422363	201	10	0.242402	38.9202	ENST00000375645	1	ATP11A	201
chr13	113422162	113422363	201	10	0.242402	38.9202	ENST00000283558	1	ATP11A	201
chr13	101173860	101174148	288	9	0.231477	36.2399	ENST00000428969	1	PCCA	288
chr13	101173860	101174148	288	9	0.231477	36.2399	ENST00000376285	1	PCCA	288
chr13	101173860	101174148	288	9	0.231477	36.2399	ENST00000458283	1	PCCA	288
chr13	101173860	101174148	288	9	0.231477	36.2399	ENST00000376286	1	PCCA	288
chr13	101173860	101174148	288	9	0.231477	36.2399	ENST00000376279	1	PCCA	288
chr13	111062144	111062297	153	10	0.210844	33.047	ENST00000459093	1	snoU13	153
chr13	111062144	111062297	153	10	0.210844	33.047	ENST00000400163	1	COL4A2	153
chr13	111062144	111062297	153	10	0.210844	33.047	ENST00000360467	1	COL4A2	153
chr13	24798231	24798369	138	8	0.213643	28.8953	ENST00000474317	1	SPATA13	138
chr13	24798231	24798369	138	8	0.213643	28.8953	ENST00000382141	1	RP11-307N16.6	138
chr13	24798231	24798369	138	8	0.213643	28.8953	ENST00000424834	1	SPATA13	138
chr13	24798231	24798369	138	8	0.213643	28.8953	ENST00000466831	1	SPATA13	138
chr13	24798231	24798369	138	8	0.213643	28.8953	ENST00000382095	1	SPATA13	138
chr13	24798231	24798369	138	8	0.213643	28.8953	ENST00000382108	1	SPATA13	138
chr13	25874881	25875033	152	9	0.178352	28.6418	ENST00000568856	-1	RP11-271M24.2	152
chr13	25874881	25875033	152	9	0.178352	28.6418	ENST00000481980	1	NUPL1	152
chr13	25874881	25875033	152	9	0.178352	28.6418	ENST00000480187	1	NUPL1	152
chr13	25874881	25875033	152	9	0.178352	28.6418	ENST00000460326	1	NUPL1	152
chr13	25874881	25875033	152	9	0.178352	28.6418	ENST00000381736	1	NUPL1	152
chr13	25874881	25875033	152	9	0.178352	28.6418	ENST00000465068	1	NUPL1	152
chr13	25874881	25875033	152	9	0.178352	28.6418	ENST00000490231	1	NUPL1	152
chr13	25874881	25875033	152	9	0.178352	28.6418	ENST00000463407	1	NUPL1	152
chr13	25874881	25875033	152	9	0.178352	28.6418	ENST00000466694	1	NUPL1	152
chr13	25874881	25875033	152	9	0.178352	28.6418	ENST00000381718	1	NUPL1	152
chr13	25874881	25875033	152	9	0.178352	28.6418	ENST00000495460	1	NUPL1	152
chr13	25874881	25875033	152	9	0.178352	28.6418	ENST00000381747	1	NUPL1	152
chr13	28903848	28903963	115	7	0.205238	23.8816	ENST00000540678	-1	FLT1	115
chr13	28903848	28903963	115	7	0.205238	23.8816	ENST00000282397	-1	FLT1	115
chr13	30528638	30528816	178	7	0.214175	21.5843	na	na	na	0
chr13	30963265	30963432	167	6	0.213943	21.2381	na	na	na	0
chr13	110319572	110319647	75	6	0.232102	20.5882	na	na	na	0
chr13	114164578	114164697	119	6	0.187654	18.5705	ENST00000434316	1	TMCO3	119
chr13	114164578	114164697	119	6	0.187654	18.5705	ENST00000375391	1	TMCO3	119
chr13	114164578	114164697	119	6	0.187654	18.5705	ENST00000474393	1	TMCO3	119
chr13	114164578	114164697	119	6	0.187654	18.5705	ENST00000462877	1	TMCO3	119
chr13	44986638	44986698	60	5	0.171698	17.2729	na	na	na	0
chr13	111318578	111318635	57	5	0.20667	16.9321	ENST00000540006	-1	CARS2	57
chr13	111318578	111318635	57	5	0.20667	16.9321	ENST00000375781	-1	CARS2	57
chr13	111318578	111318635	57	5	0.20667	16.9321	ENST00000257347	-1	CARS2	57
chr13	111318578	111318635	57	5	0.20667	16.9321	ENST00000535516	-1	CARS2	57
chr13	111318578	111318635	57	5	0.20667	16.9321	ENST00000537802	-1	CARS2	57
chr13	111318578	111318635	57	5	0.20667	16.9321	ENST00000481787	-1	CARS2	57
chr13	111318578	111318635	57	5	0.20667	16.9321	ENST00000487253	-1	CARS2	57
chr13	111318578	111318635	57	5	0.20667	16.9321	ENST00000535615	-1	CARS2	57
chr13	111318578	111318635	57	5	0.20667	16.9321	ENST00000535398	-1	CARS2	57
chr13	111318578	111318635	57	5	0.20667	16.9321	ENST00000543487	-1	CARS2	57
chr13	111318578	111318635	57	5	0.20667	16.9321	ENST00000541362	-1	CARS2	57
chr13	111318578	111318635	57	5	0.20667	16.9321	ENST00000537386	-1	CARS2	57
chr13	111318578	111318635	57	5	0.20667	16.9321	ENST00000545506	-1	CARS2	57
chr13	111318578	111318635	57	5	0.20667	16.9321	ENST00000539405	-1	CARS2	57
chr13	111318578	111318635	57	5	0.20667	16.9321	ENST00000537743	-1	CARS2	57
chr13	101174316	101174449	133	5	0.227851	16.5312	ENST00000428969	1	PCCA	133
chr13	101174316	101174449	133	5	0.227851	16.5312	ENST00000376285	1	PCCA	133
chr13	101174316	101174449	133	5	0.227851	16.5312	ENST00000458283	1	PCCA	133
chr13	101174316	101174449	133	5	0.227851	16.5312	ENST00000376286	1	PCCA	133
chr13	101174316	101174449	133	5	0.227851	16.5312	ENST00000376279	1	PCCA	133
chr13	111837470	111837677	207	5	0.250417	15.3667	ENST00000467053	1	ARHGEF7	207
chr13	111837470	111837677	207	5	0.250417	15.3667	ENST00000317133	1	ARHGEF7	207
chr13	111837470	111837677	207	5	0.250417	15.3667	ENST00000449979	1	ARHGEF7	207
chr13	111837470	111837677	207	5	0.250417	15.3667	ENST00000491775	1	ARHGEF7	207
chr13	111837470	111837677	207	5	0.250417	15.3667	ENST00000466143	1	ARHGEF7	207
chr13	111837470	111837677	207	5	0.250417	15.3667	ENST00000469877	1	ARHGEF7	207
chr13	111837470	111837677	207	5	0.250417	15.3667	ENST00000218789	1	ARHGEF7	207
chr13	111837470	111837677	207	5	0.250417	15.3667	ENST00000375736	1	ARHGEF7	207
chr13	111837470	111837677	207	5	0.250417	15.3667	ENST00000426073	1	ARHGEF7	207
chr13	111837470	111837677	207	5	0.250417	15.3667	ENST00000370623	1	ARHGEF7	207
chr13	111837470	111837677	207	5	0.250417	15.3667	ENST00000375741	1	ARHGEF7	207
chr13	111837470	111837677	207	5	0.250417	15.3667	ENST00000375739	1	ARHGEF7	207
chr13	111837470	111837677	207	5	0.250417	15.3667	ENST00000544132	1	ARHGEF7	207
chr13	113343217	113343328	111	4	0.185511	14.5166	ENST00000487903	1	ATP11A	111
chr13	113343217	113343328	111	4	0.185511	14.5166	ENST00000375630	1	ATP11A	111
chr13	113343217	113343328	111	4	0.185511	14.5166	ENST00000375645	1	ATP11A	111
chr13	113343217	113343328	111	4	0.185511	14.5166	ENST00000283558	1	ATP11A	111
chr14	64228603	64228751	148	24	0.33059	93.3532	ENST00000554348	1	RP11-804M7.2	148
chr14	68830558	68830866	308	17	0.305458	78.2362	ENST00000479335	1	RAD51B	308
chr14	68830558	68830866	308	17	0.305458	78.2362	ENST00000487861	1	RAD51B	308
chr14	68830558	68830866	308	17	0.305458	78.2362	ENST00000471583	1	RAD51B	308
chr14	68830558	68830866	308	17	0.305458	78.2362	ENST00000487270	1	RAD51B	308
chr14	68830558	68830866	308	17	0.305458	78.2362	ENST00000488612	1	RAD51B	308
chr14	68830558	68830866	308	17	0.305458	78.2362	ENST00000553595	1	RAD51B	308
chr14	68830558	68830866	308	17	0.305458	78.2362	ENST00000497460	1	RAD51B	308
chr14	68830558	68830866	308	17	0.305458	78.2362	ENST00000492236	1	RAD51B	308
chr14	68830558	68830866	308	17	0.305458	78.2362	ENST00000554244	1	RAD51B	308
chr14	68830558	68830866	308	17	0.305458	78.2362	ENST00000478014	1	RAD51B	308
chr14	68830558	68830866	308	17	0.305458	78.2362	ENST00000460526	1	RAD51B	308
chr14	68830558	68830866	308	17	0.305458	78.2362	ENST00000469165	1	RAD51B	308
chr14	68830558	68830866	308	17	0.305458	78.2362	ENST00000468382	1	RAD51B	308
chr14	68830558	68830866	308	17	0.305458	78.2362	ENST00000557045	1	RAD51B	308
chr14	68830558	68830866	308	17	0.305458	78.2362	ENST00000390683	1	RAD51B	308
chr14	106329305	106329857	552	21	0.237235	72.8921	ENST00000581318	-1	hsa-mir-4538	106
chr14	106329305	106329857	552	21	0.237235	72.8921	ENST00000581354	-1	AL122127.1	276
chr14	106329305	106329857	552	21	0.237235	72.8921	ENST00000581720	-1	AL122127.4	487
chr14	106329305	106329857	552	21	0.237235	72.8921	ENST00000581717	-1	hsa-mir-4537	552
chr14	106329305	106329857	552	21	0.237235	72.8921	ENST00000580379	-1	AL122127.3	552
chr14	106329305	106329857	552	21	0.237235	72.8921	ENST00000436826	-1	IGHJ3P	231
chr14	106329305	106329857	552	21	0.237235	72.8921	ENST00000390560	-1	IGHJ6	449
chr14	103367306	103367685	379	19	0.225427	69.158	ENST00000351691	1	TRAF3	379
chr14	103367306	103367685	379	19	0.225427	69.158	ENST00000559734	1	TRAF3	379
chr14	103367306	103367685	379	19	0.225427	69.158	ENST00000560371	1	TRAF3	379
chr14	103367306	103367685	379	19	0.225427	69.158	ENST00000392745	1	TRAF3	379
chr14	103367306	103367685	379	19	0.225427	69.158	ENST00000539721	1	TRAF3	379
chr14	103367306	103367685	379	19	0.225427	69.158	ENST00000347662	1	TRAF3	379
chr14	93153308	93153503	195	20	0.280076	53.9891	ENST00000556418	1	RIN3	195
chr14	93153308	93153503	195	20	0.280076	53.9891	ENST00000553959	1	RIN3	195
chr14	93153308	93153503	195	20	0.280076	53.9891	ENST00000216487	1	RIN3	195
chr14	93153308	93153503	195	20	0.280076	53.9891	ENST00000555589	1	RIN3	195
chr14	93153308	93153503	195	20	0.280076	53.9891	ENST00000418924	1	RIN3	195
chr14	106328938	106329241	303	12	0.229985	40.4045	ENST00000581918	-1	AL122127.2	33
chr14	106328938	106329241	303	12	0.229985	40.4045	ENST00000581318	-1	hsa-mir-4538	303
chr14	106328938	106329241	303	12	0.229985	40.4045	ENST00000581354	-1	AL122127.1	303
chr14	106328938	106329241	303	12	0.229985	40.4045	ENST00000581720	-1	AL122127.4	303
chr14	106328938	106329241	303	12	0.229985	40.4045	ENST00000581717	-1	hsa-mir-4537	303
chr14	106328938	106329241	303	12	0.229985	40.4045	ENST00000580379	-1	AL122127.3	303
chr14	106330434	106330706	272	10	0.261282	37.7388	ENST00000581717	-1	hsa-mir-4537	272
chr14	106330434	106330706	272	10	0.261282	37.7388	ENST00000580379	-1	AL122127.3	272
chr14	106330434	106330706	272	10	0.261282	37.7388	ENST00000436826	-1	IGHJ3P	272
chr14	106330434	106330706	272	10	0.261282	37.7388	ENST00000390560	-1	IGHJ6	272
chr14	106330434	106330706	272	10	0.261282	37.7388	ENST00000488476	-1	IGHJ5	272
chr14	106330434	106330706	272	10	0.261282	37.7388	ENST00000461719	-1	IGHJ4	272
chr14	103415849	103416036	187	11	0.169316	33.0067	ENST00000361246	-1	CDC42BPB	187
chr14	103415849	103416036	187	11	0.169316	33.0067	ENST00000559245	-1	CDC42BPB	187
chr14	103415849	103416036	187	11	0.169316	33.0067	ENST00000558867	-1	CDC42BPB	187
chr14	103415849	103416036	187	11	0.169316	33.0067	ENST00000559043	-1	CDC42BPB	187
chr14	105936229	105936294	65	8	0.319688	30.7294	ENST00000552286	1	MTA1	65
chr14	105936229	105936294	65	8	0.319688	30.7294	ENST00000426567	1	MTA1	65
chr14	105936229	105936294	65	8	0.319688	30.7294	ENST00000481206	1	MTA1	65
chr14	105936229	105936294	65	8	0.319688	30.7294	ENST00000494981	1	MTA1	65
chr14	105936229	105936294	65	8	0.319688	30.7294	ENST00000481635	1	MTA1	65
chr14	105936229	105936294	65	8	0.319688	30.7294	ENST00000435036	1	MTA1	65
chr14	105936229	105936294	65	8	0.319688	30.7294	ENST00000552675	-1	RP11-521B24.5	65
chr14	105936229	105936294	65	8	0.319688	30.7294	ENST00000434050	1	MTA1	65
chr14	105936229	105936294	65	8	0.319688	30.7294	ENST00000483017	1	CRIP2	65
chr14	105936229	105936294	65	8	0.319688	30.7294	ENST00000329146	1	CRIP2	65
chr14	105936229	105936294	65	8	0.319688	30.7294	ENST00000550577	1	CRIP2	65
chr14	105936229	105936294	65	8	0.319688	30.7294	ENST00000538259	1	CRIP2	65
chr14	105936229	105936294	65	8	0.319688	30.7294	ENST00000551836	1	CRIP2	65
chr14	105936229	105936294	65	8	0.319688	30.7294	ENST00000547643	1	CRIP2	65
chr14	105936229	105936294	65	8	0.319688	30.7294	ENST00000552643	1	CRIP2	65
chr14	105936229	105936294	65	8	0.319688	30.7294	ENST00000331320	1	MTA1	65
chr14	105936229	105936294	65	8	0.319688	30.7294	ENST00000406191	1	MTA1	65
chr14	105936229	105936294	65	8	0.319688	30.7294	ENST00000405646	1	MTA1	65
chr14	105936229	105936294	65	8	0.319688	30.7294	ENST00000438610	1	MTA1	65
chr14	21094648	21094836	188	8	0.207401	24.5805	na	na	na	0
chr14	24601532	24601589	57	6	0.333026	24.5178	ENST00000267426	1	FITM1	57
chr14	24601532	24601589	57	6	0.333026	24.5178	ENST00000559294	1	FITM1	57
chr14	24601532	24601589	57	6	0.333026	24.5178	ENST00000206451	1	PSME1	57
chr14	24601532	24601589	57	6	0.333026	24.5178	ENST00000559123	1	PSME1	57
chr14	24601532	24601589	57	6	0.333026	24.5178	ENST00000561059	1	PSME1	57
chr14	24601532	24601589	57	6	0.333026	24.5178	ENST00000561142	1	PSME1	57
chr14	24601532	24601589	57	6	0.333026	24.5178	ENST00000382708	1	PSME1	57
chr14	24601532	24601589	57	6	0.333026	24.5178	ENST00000561435	1	PSME1	57
chr14	24601532	24601589	57	6	0.333026	24.5178	ENST00000470718	1	PSME1	57
chr14	75689032	75689086	54	6	0.296307	24.0521	na	na	na	0
chr14	55569945	55570008	63	6	0.214257	18.4055	na	na	na	0
chr14	23027361	23027449	88	5	0.24246	17.1695	ENST00000557232	-1	AE000662.93	88
chr14	23027361	23027449	88	5	0.24246	17.1695	ENST00000557595	1	AE000662.92	88
chr14	93405967	93406027	60	6	0.173898	15.0644	ENST00000267615	-1	ITPK1	60
chr14	93405967	93406027	60	6	0.173898	15.0644	ENST00000354313	-1	ITPK1	60
chr14	103879041	103879114	73	6	0.230654	13.9884	ENST00000490023	-1	RP11-600F24.2	73
chr14	103879041	103879114	73	6	0.230654	13.9884	ENST00000559328	1	MARK3	73
chr14	103879041	103879114	73	6	0.230654	13.9884	ENST00000560603	1	MARK3	73
chr14	103879041	103879114	73	6	0.230654	13.9884	ENST00000560417	1	MARK3	73
chr14	103879041	103879114	73	6	0.230654	13.9884	ENST00000558223	1	MARK3	73
chr14	103879041	103879114	73	6	0.230654	13.9884	ENST00000561225	1	MARK3	73
chr14	103879041	103879114	73	6	0.230654	13.9884	ENST00000558698	1	MARK3	73
chr14	103879041	103879114	73	6	0.230654	13.9884	ENST00000560731	1	MARK3	73
chr14	103879041	103879114	73	6	0.230654	13.9884	ENST00000559268	1	MARK3	73
chr14	103879041	103879114	73	6	0.230654	13.9884	ENST00000440884	1	MARK3	73
chr14	103879041	103879114	73	6	0.230654	13.9884	ENST00000416682	1	MARK3	73
chr14	103879041	103879114	73	6	0.230654	13.9884	ENST00000429436	1	MARK3	73
chr14	103879041	103879114	73	6	0.230654	13.9884	ENST00000303622	1	MARK3	73
chr14	103879041	103879114	73	6	0.230654	13.9884	ENST00000216288	1	MARK3	73
chr14	103879041	103879114	73	6	0.230654	13.9884	ENST00000553942	1	MARK3	73
chr14	103879041	103879114	73	6	0.230654	13.9884	ENST00000335102	1	MARK3	73
chr14	103879041	103879114	73	6	0.230654	13.9884	ENST00000561071	1	MARK3	73
chr14	104346278	104346330	52	4	0.217929	13.3905	ENST00000555967	-1	CTD-2134A5.4	52
chr14	88473001	88473122	121	4	0.16859	12.7285	ENST00000267549	1	GPR65	121
chr14	21069646	21069698	52	4	0.319934	12.3627	ENST00000554529	1	RP11-14J7.6	52
chr14	21069646	21069698	52	4	0.319934	12.3627	ENST00000556487	1	RP11-14J7.6	52
chr14	21069646	21069698	52	4	0.319934	12.3627	ENST00000554993	1	RP11-14J7.6	52
chr14	21069646	21069698	52	4	0.319934	12.3627	ENST00000555283	-1	RNASE11	52
chr14	21069646	21069698	52	4	0.319934	12.3627	ENST00000413502	-1	RNASE11	52
chr14	104721378	104721527	149	7	0.102555	11.8702	ENST00000553757	1	RP11-260M19.2	149
chr14	104721378	104721527	149	7	0.102555	11.8702	ENST00000556528	1	RP11-260M19.2	149
chr14	106366380	106366451	71	4	0.243915	11.5993	ENST00000390577	-1	IGHD3-16	71
chr14	106366380	106366451	71	4	0.243915	11.5993	ENST00000390578	-1	IGHD2-15	71
chr15	99499553	99499720	167	8	0.333648	37.5457	ENST00000558751	1	IGF1R	167
chr15	99499553	99499720	167	8	0.333648	37.5457	ENST00000268035	1	IGF1R	167
chr15	99499553	99499720	167	8	0.333648	37.5457	ENST00000558762	1	IGF1R	167
chr15	99499553	99499720	167	8	0.333648	37.5457	ENST00000559468	-1	RP11-654A16.3	167
chr15	67383667	67383822	155	7	0.309529	34.534	ENST00000559460	1	SMAD3	155
chr15	67383667	67383822	155	7	0.309529	34.534	ENST00000327367	1	SMAD3	155
chr15	67383667	67383822	155	7	0.309529	34.534	ENST00000559937	1	SMAD3	155
chr15	91455380	91455453	73	8	0.18746	26.038	ENST00000560616	1	MAN2A2	62
chr15	91455380	91455453	73	8	0.18746	26.038	ENST00000560451	1	MAN2A2	73
chr15	91455380	91455453	73	8	0.18746	26.038	ENST00000558161	1	MAN2A2	73
chr15	91455380	91455453	73	8	0.18746	26.038	ENST00000559717	1	MAN2A2	73
chr15	91455380	91455453	73	8	0.18746	26.038	ENST00000557865	1	MAN2A2	73
chr15	91455380	91455453	73	8	0.18746	26.038	ENST00000559374	1	MAN2A2	73
chr15	91455380	91455453	73	8	0.18746	26.038	ENST00000561047	1	MAN2A2	73
chr15	91455380	91455453	73	8	0.18746	26.038	ENST00000561448	1	MAN2A2	73
chr15	91455380	91455453	73	8	0.18746	26.038	ENST00000560147	1	MAN2A2	73
chr15	91455380	91455453	73	8	0.18746	26.038	ENST00000557990	1	MAN2A2	73
chr15	91455380	91455453	73	8	0.18746	26.038	ENST00000558538	1	MAN2A2	73
chr15	91455380	91455453	73	8	0.18746	26.038	ENST00000559341	1	MAN2A2	73
chr15	91455380	91455453	73	8	0.18746	26.038	ENST00000560926	1	MAN2A2	73
chr15	91455380	91455453	73	8	0.18746	26.038	ENST00000560880	1	MAN2A2	73
chr15	91455380	91455453	73	8	0.18746	26.038	ENST00000558374	1	MAN2A2	73
chr15	91455380	91455453	73	8	0.18746	26.038	ENST00000360468	1	MAN2A2	73
chr15	91455380	91455453	73	8	0.18746	26.038	ENST00000431652	1	MAN2A2	73
chr15	91455380	91455453	73	8	0.18746	26.038	ENST00000430376	1	MAN2A2	73
chr15	93580303	93580385	82	8	0.227905	23.3835	na	na	na	0
chr15	62457856	62457937	81	6	0.255395	23.0241	ENST00000380392	-1	C2CD4B	81
chr15	75111102	75111224	122	7	0.182078	21.9585	ENST00000565585	1	LMAN1L	122
chr15	75111102	75111224	122	7	0.182078	21.9585	ENST00000567848	1	LMAN1L	122
chr15	75111102	75111224	122	7	0.182078	21.9585	ENST00000564823	1	RP11-414J4.2	122
chr15	75111102	75111224	122	7	0.182078	21.9585	ENST00000488000	1	RP11-414J4.2	122
chr15	75111102	75111224	122	7	0.182078	21.9585	ENST00000470711	1	LMAN1L	122
chr15	75111102	75111224	122	7	0.182078	21.9585	ENST00000309664	1	LMAN1L	122
chr15	75111102	75111224	122	7	0.182078	21.9585	ENST00000456603	1	LMAN1L	122
chr15	75111102	75111224	122	7	0.182078	21.9585	ENST00000379709	1	LMAN1L	122
chr15	90191211	90191360	149	5	0.23849	17.8926	ENST00000394412	-1	KIF7	149
chr15	69754568	69754659	91	5	0.20996	15.5482	ENST00000384391	-1	U3	91
chr15	69754568	69754659	91	5	0.20996	15.5482	ENST00000558702	-1	RP11-253M7.4	91
chr15	69754568	69754659	91	5	0.20996	15.5482	ENST00000558633	1	RP11-279F6.1	91
chr15	69754568	69754659	91	5	0.20996	15.5482	ENST00000558309	1	RP11-279F6.1	91
chr15	69754568	69754659	91	5	0.20996	15.5482	ENST00000559025	1	RP11-279F6.1	91
chr15	64290887	64290965	78	4	0.227895	12.8167	ENST00000559897	-1	DAPK2	78
chr15	64290887	64290965	78	4	0.227895	12.8167	ENST00000561162	-1	DAPK2	78
chr15	64290887	64290965	78	4	0.227895	12.8167	ENST00000559007	-1	DAPK2	78
chr15	64290887	64290965	78	4	0.227895	12.8167	ENST00000457488	-1	DAPK2	78
chr15	64290887	64290965	78	4	0.227895	12.8167	ENST00000558069	-1	DAPK2	78
chr15	64290887	64290965	78	4	0.227895	12.8167	ENST00000558482	-1	DAPK2	78
chr15	64290887	64290965	78	4	0.227895	12.8167	ENST00000559306	-1	DAPK2	78
chr15	64290887	64290965	78	4	0.227895	12.8167	ENST00000261891	-1	DAPK2	78
chr15	60771831	60772095	264	4	0.200202	12.1547	ENST00000261520	-1	NARG2	264
chr15	60771831	60772095	264	4	0.200202	12.1547	ENST00000558181	-1	NARG2	264
chr15	60771831	60772095	264	4	0.200202	12.1547	ENST00000561114	-1	NARG2	264
chr15	60771831	60772095	264	4	0.200202	12.1547	ENST00000558512	-1	NARG2	264
chr15	60771831	60772095	264	4	0.200202	12.1547	ENST00000560895	-1	NARG2	264
chr15	60771831	60772095	264	4	0.200202	12.1547	ENST00000561446	-1	NARG2	264
chr15	60771831	60772095	264	4	0.200202	12.1547	ENST00000560668	-1	NARG2	264
chr15	60771831	60772095	264	4	0.200202	12.1547	ENST00000561087	-1	NARG2	264
chr15	60771831	60772095	264	4	0.200202	12.1547	ENST00000558654	-1	NARG2	264
chr15	60771831	60772095	264	4	0.200202	12.1547	ENST00000560072	-1	NARG2	264
chr15	60771831	60772095	264	4	0.200202	12.1547	ENST00000560406	-1	NARG2	264
chr15	60771831	60772095	264	4	0.200202	12.1547	ENST00000560520	-1	NARG2	264
chr15	60771831	60772095	264	4	0.200202	12.1547	ENST00000439632	-1	NARG2	264
chr15	60771831	60772095	264	4	0.200202	12.1547	ENST00000559824	1	RP11-219B17.1	264
chr15	60771831	60772095	264	4	0.200202	12.1547	ENST00000501579	1	RP11-219B17.1	264
chr15	60771831	60772095	264	4	0.200202	12.1547	ENST00000558235	1	RP11-219B17.1	264
chr15	60771831	60772095	264	4	0.200202	12.1547	ENST00000558140	1	RP11-219B17.1	264
chr15	100048426	100048480	54	4	0.123901	9.75221	ENST00000453228	1	MEF2A	54
chr16	89023380	89023634	254	15	0.246887	57.2802	ENST00000268679	-1	CBFA2T3	254
chr16	89023380	89023634	254	15	0.246887	57.2802	ENST00000563640	-1	CBFA2T3	254
chr16	89023380	89023634	254	15	0.246887	57.2802	ENST00000570046	-1	CBFA2T3	254
chr16	89023380	89023634	254	15	0.246887	57.2802	ENST00000436887	-1	CBFA2T3	254
chr16	89023380	89023634	254	15	0.246887	57.2802	ENST00000448839	-1	CBFA2T3	254
chr16	89023380	89023634	254	15	0.246887	57.2802	ENST00000360302	-1	CBFA2T3	254
chr16	84577993	84578283	290	13	0.256755	47.918	ENST00000565079	-1	TLDC1	290
chr16	85936480	85937006	526	12	0.220259	41.8746	ENST00000268638	1	IRF8	526
chr16	85936480	85937006	526	12	0.220259	41.8746	ENST00000565552	1	IRF8	282
chr16	85936480	85937006	526	12	0.220259	41.8746	ENST00000570088	1	IRF8	526
chr16	85936480	85937006	526	12	0.220259	41.8746	ENST00000563180	1	IRF8	526
chr16	85936480	85937006	526	12	0.220259	41.8746	ENST00000564617	1	IRF8	526
chr16	85936480	85937006	526	12	0.220259	41.8746	ENST00000564803	1	IRF8	526
chr16	85936480	85937006	526	12	0.220259	41.8746	ENST00000564056	1	IRF8	526
chr16	10647163	10647377	214	12	0.250757	41.1116	ENST00000359543	-1	EMP2	214
chr16	10647163	10647377	214	12	0.250757	41.1116	ENST00000536829	-1	EMP2	214
chr16	10647163	10647377	214	12	0.250757	41.1116	ENST00000342147	-1	EMP2	214
chr16	4729831	4730056	225	12	0.222191	40.5745	ENST00000592256	1	MGRN1	225
chr16	4729831	4730056	225	12	0.222191	40.5745	ENST00000588111	1	MGRN1	225
chr16	4729831	4730056	225	12	0.222191	40.5745	ENST00000585676	1	MGRN1	225
chr16	4729831	4730056	225	12	0.222191	40.5745	ENST00000262370	1	MGRN1	225
chr16	4729831	4730056	225	12	0.222191	40.5745	ENST00000536343	1	MGRN1	225
chr16	4729831	4730056	225	12	0.222191	40.5745	ENST00000587747	1	MGRN1	225
chr16	4729831	4730056	225	12	0.222191	40.5745	ENST00000399577	1	MGRN1	225
chr16	4729831	4730056	225	12	0.222191	40.5745	ENST00000588994	1	MGRN1	225
chr16	4729831	4730056	225	12	0.222191	40.5745	ENST00000586183	1	MGRN1	225
chr16	4729831	4730056	225	12	0.222191	40.5745	ENST00000590790	1	MGRN1	225
chr16	4729831	4730056	225	12	0.222191	40.5745	ENST00000591673	1	MGRN1	225
chr16	4729831	4730056	225	12	0.222191	40.5745	ENST00000415496	1	MGRN1	225
chr16	87736779	87736858	79	11	0.21111	36.3811	ENST00000568499	-1	KLHDC4	79
chr16	87736779	87736858	79	11	0.21111	36.3811	ENST00000568444	-1	KLHDC4	79
chr16	87736779	87736858	79	11	0.21111	36.3811	ENST00000567298	-1	KLHDC4	79
chr16	87736779	87736858	79	11	0.21111	36.3811	ENST00000568346	-1	KLHDC4	79
chr16	87736779	87736858	79	11	0.21111	36.3811	ENST00000446344	-1	FLJ00104	79
chr16	90144714	90144819	105	10	0.253779	34.6207	ENST00000449207	-1	PRDM7	105
chr16	90144714	90144819	105	10	0.253779	34.6207	ENST00000568473	-1	PRDM7	105
chr16	90144714	90144819	105	10	0.253779	34.6207	ENST00000564210	-1	PRDM7	105
chr16	90144714	90144819	105	10	0.253779	34.6207	ENST00000569206	-1	PRDM7	105
chr16	90144714	90144819	105	10	0.253779	34.6207	ENST00000407825	-1	PRDM7	105
chr16	85676746	85676924	178	11	0.205594	33.4718	ENST00000405402	1	GSE1	178
chr16	85676746	85676924	178	11	0.205594	33.4718	ENST00000411612	1	GSE1	178
chr16	85676746	85676924	178	11	0.205594	33.4718	ENST00000253458	1	GSE1	178
chr16	85676746	85676924	178	11	0.205594	33.4718	ENST00000393243	1	GSE1	178
chr16	85368966	85369106	140	11	0.244549	31.5189	na	na	na	0
chr16	129433	129599	166	11	0.20646	30.8451	ENST00000475280	1	MPG	166
chr16	129433	129599	166	11	0.20646	30.8451	ENST00000450643	-1	RHBDF1	166
chr16	129433	129599	166	11	0.20646	30.8451	ENST00000472390	-1	RHBDF1	166
chr16	129433	129599	166	11	0.20646	30.8451	ENST00000454039	-1	RHBDF1	166
chr16	129433	129599	166	11	0.20646	30.8451	ENST00000436333	1	MPG	166
chr16	129433	129599	166	11	0.20646	30.8451	ENST00000356432	1	MPG	166
chr16	129433	129599	166	11	0.20646	30.8451	ENST00000219431	1	MPG	166
chr16	129433	129599	166	11	0.20646	30.8451	ENST00000397817	1	MPG	166
chr16	87441562	87441671	109	11	0.131228	30.3184	ENST00000268616	-1	ZCCHC14	109
chr16	87441562	87441671	109	11	0.131228	30.3184	ENST00000568020	-1	ZCCHC14	109
chr16	87521447	87521527	80	9	0.332079	29.0754	ENST00000562466	1	RP11-482M8.1	80
chr16	87521447	87521527	80	9	0.332079	29.0754	ENST00000268616	-1	ZCCHC14	80
chr16	87521447	87521527	80	9	0.332079	29.0754	ENST00000568020	-1	ZCCHC14	80
chr16	1538295	1538414	119	10	0.198817	28.9881	ENST00000447419	-1	PTX4	119
chr16	1538295	1538414	119	10	0.198817	28.9881	ENST00000440447	-1	PTX4	119
chr16	1538295	1538414	119	10	0.198817	28.9881	ENST00000293922	-1	PTX4	119
chr16	1538295	1538414	119	10	0.198817	28.9881	ENST00000497339	1	TELO2	69
chr16	1538295	1538414	119	10	0.198817	28.9881	ENST00000262319	1	TELO2	50
chr16	89050536	89050673	137	8	0.28948	28.8494	ENST00000562040	1	CTD-2555A7.1	137
chr16	50322056	50322189	133	10	0.179132	28.443	ENST00000564965	1	ADCY7	133
chr16	50322056	50322189	133	10	0.179132	28.443	ENST00000566761	1	ADCY7	133
chr16	50322056	50322189	133	10	0.179132	28.443	ENST00000569265	1	ADCY7	85
chr16	50322056	50322189	133	10	0.179132	28.443	ENST00000564044	1	ADCY7	133
chr16	50322056	50322189	133	10	0.179132	28.443	ENST00000394697	1	ADCY7	133
chr16	50322056	50322189	133	10	0.179132	28.443	ENST00000566433	1	ADCY7	133
chr16	50322056	50322189	133	10	0.179132	28.443	ENST00000563677	1	ADCY7	133
chr16	50322056	50322189	133	10	0.179132	28.443	ENST00000567277	1	ADCY7	133
chr16	50322056	50322189	133	10	0.179132	28.443	ENST00000254235	1	ADCY7	133
chr16	50322056	50322189	133	10	0.179132	28.443	ENST00000538642	1	ADCY7	133
chr16	50322056	50322189	133	10	0.179132	28.443	ENST00000537579	1	ADCY7	133
chr16	85518751	85518902	151	10	0.240457	28.1185	na	na	na	0
chr16	87398040	87398201	161	7	0.268962	27.2631	ENST00000602779	1	RP11-178L8.9	161
chr16	87398040	87398201	161	7	0.268962	27.2631	ENST00000311635	-1	FBXO31	161
chr16	87398040	87398201	161	7	0.268962	27.2631	ENST00000565593	-1	FBXO31	161
chr16	87398040	87398201	161	7	0.268962	27.2631	ENST00000561664	-1	FBXO31	161
chr16	87398040	87398201	161	7	0.268962	27.2631	ENST00000563113	-1	FBXO31	161
chr16	85608058	85608160	102	10	0.151671	27.0848	na	na	na	0
chr16	87441388	87441448	60	7	0.215471	24.6865	ENST00000268616	-1	ZCCHC14	60
chr16	87441388	87441448	60	7	0.215471	24.6865	ENST00000568020	-1	ZCCHC14	60
chr16	27237071	27237194	123	8	0.2012	24.4002	ENST00000565384	-1	NSMCE1	123
chr16	27237071	27237194	123	8	0.2012	24.4002	ENST00000562039	-1	NSMCE1	123
chr16	27237071	27237194	123	8	0.2012	24.4002	ENST00000361439	-1	NSMCE1	123
chr16	27237071	27237194	123	8	0.2012	24.4002	ENST00000569236	-1	NSMCE1	123
chr16	27237071	27237194	123	8	0.2012	24.4002	ENST00000565070	-1	NSMCE1	123
chr16	85075225	85075314	89	6	0.280419	23.063	ENST00000538274	1	KIAA0513	89
chr16	85075225	85075314	89	6	0.280419	23.063	ENST00000258180	1	KIAA0513	89
chr16	4730580	4730658	78	6	0.259883	22.4976	ENST00000592256	1	MGRN1	78
chr16	4730580	4730658	78	6	0.259883	22.4976	ENST00000588111	1	MGRN1	78
chr16	4730580	4730658	78	6	0.259883	22.4976	ENST00000585676	1	MGRN1	78
chr16	4730580	4730658	78	6	0.259883	22.4976	ENST00000262370	1	MGRN1	78
chr16	4730580	4730658	78	6	0.259883	22.4976	ENST00000536343	1	MGRN1	78
chr16	4730580	4730658	78	6	0.259883	22.4976	ENST00000587747	1	MGRN1	78
chr16	4730580	4730658	78	6	0.259883	22.4976	ENST00000399577	1	MGRN1	78
chr16	4730580	4730658	78	6	0.259883	22.4976	ENST00000588994	1	MGRN1	78
chr16	4730580	4730658	78	6	0.259883	22.4976	ENST00000586183	1	MGRN1	78
chr16	4730580	4730658	78	6	0.259883	22.4976	ENST00000591673	1	MGRN1	78
chr16	4730580	4730658	78	6	0.259883	22.4976	ENST00000415496	1	MGRN1	78
chr16	87856217	87856307	90	9	0.130528	21.5926	na	na	na	0
chr16	68404908	68404980	72	7	0.197976	21.1291	ENST00000574662	-1	SMPD3	72
chr16	68404908	68404980	72	7	0.197976	21.1291	ENST00000568373	-1	SMPD3	72
chr16	68404908	68404980	72	7	0.197976	21.1291	ENST00000563226	-1	SMPD3	72
chr16	68404908	68404980	72	7	0.197976	21.1291	ENST00000567223	-1	SMPD3	72
chr16	68404908	68404980	72	7	0.197976	21.1291	ENST00000566009	-1	SMPD3	72
chr16	68404908	68404980	72	7	0.197976	21.1291	ENST00000567811	-1	SMPD3	72
chr16	68404908	68404980	72	7	0.197976	21.1291	ENST00000563455	-1	SMPD3	72
chr16	68404908	68404980	72	7	0.197976	21.1291	ENST00000566466	-1	SMPD3	72
chr16	68404908	68404980	72	7	0.197976	21.1291	ENST00000219334	-1	SMPD3	72
chr16	68404908	68404980	72	7	0.197976	21.1291	ENST00000566723	-1	SMPD3	72
chr16	87541504	87541583	79	6	0.176603	20.8942	ENST00000563921	1	RP11-482M8.1	79
chr16	4042385	4042460	75	8	0.204314	20.7787	ENST00000576936	-1	ADCY9	75
chr16	4042385	4042460	75	8	0.204314	20.7787	ENST00000294016	-1	ADCY9	75
chr16	4042385	4042460	75	8	0.204314	20.7787	ENST00000575550	-1	ADCY9	75
chr16	4042385	4042460	75	8	0.204314	20.7787	ENST00000571467	-1	ADCY9	75
chr16	4042385	4042460	75	8	0.204314	20.7787	ENST00000571889	-1	ADCY9	75
chr16	4042385	4042460	75	8	0.204314	20.7787	ENST00000572288	-1	ADCY9	75
chr16	4731678	4731741	63	6	0.210377	20.2473	ENST00000592256	1	MGRN1	63
chr16	4731678	4731741	63	6	0.210377	20.2473	ENST00000588111	1	MGRN1	63
chr16	4731678	4731741	63	6	0.210377	20.2473	ENST00000585676	1	MGRN1	63
chr16	4731678	4731741	63	6	0.210377	20.2473	ENST00000262370	1	MGRN1	63
chr16	4731678	4731741	63	6	0.210377	20.2473	ENST00000536343	1	MGRN1	63
chr16	4731678	4731741	63	6	0.210377	20.2473	ENST00000587747	1	MGRN1	63
chr16	4731678	4731741	63	6	0.210377	20.2473	ENST00000399577	1	MGRN1	63
chr16	4731678	4731741	63	6	0.210377	20.2473	ENST00000588994	1	MGRN1	63
chr16	4731678	4731741	63	6	0.210377	20.2473	ENST00000586183	1	MGRN1	63
chr16	4731678	4731741	63	6	0.210377	20.2473	ENST00000415496	1	MGRN1	63
chr16	4751512	4751604	92	7	0.195566	20.1908	ENST00000591185	-1	ANKS3	92
chr16	4751512	4751604	92	7	0.195566	20.1908	ENST00000589035	-1	ANKS3	92
chr16	4751512	4751604	92	7	0.195566	20.1908	ENST00000590803	-1	ANKS3	92
chr16	4751512	4751604	92	7	0.195566	20.1908	ENST00000591653	-1	ANKS3	92
chr16	4751512	4751604	92	7	0.195566	20.1908	ENST00000304283	-1	ANKS3	92
chr16	4751512	4751604	92	7	0.195566	20.1908	ENST00000590193	-1	ANKS3	92
chr16	4751512	4751604	92	7	0.195566	20.1908	ENST00000592077	-1	ANKS3	92
chr16	4751512	4751604	92	7	0.195566	20.1908	ENST00000585773	-1	ANKS3	92
chr16	4751512	4751604	92	7	0.195566	20.1908	ENST00000588513	-1	ANKS3	92
chr16	4751512	4751604	92	7	0.195566	20.1908	ENST00000588398	-1	ANKS3	92
chr16	4751512	4751604	92	7	0.195566	20.1908	ENST00000592840	-1	ANKS3	92
chr16	4751512	4751604	92	7	0.195566	20.1908	ENST00000590730	-1	ANKS3	92
chr16	4751512	4751604	92	7	0.195566	20.1908	ENST00000586605	-1	ANKS3	92
chr16	4751512	4751604	92	7	0.195566	20.1908	ENST00000592421	-1	ANKS3	92
chr16	4751512	4751604	92	7	0.195566	20.1908	ENST00000592068	-1	ANKS3	92
chr16	4751512	4751604	92	7	0.195566	20.1908	ENST00000586166	-1	ANKS3	92
chr16	4751512	4751604	92	7	0.195566	20.1908	ENST00000446014	-1	ANKS3	92
chr16	4751512	4751604	92	7	0.195566	20.1908	ENST00000450067	-1	ANKS3	92
chr16	4732406	4732476	70	6	0.177313	17.3856	ENST00000592256	1	MGRN1	70
chr16	4732406	4732476	70	6	0.177313	17.3856	ENST00000588111	1	MGRN1	70
chr16	4732406	4732476	70	6	0.177313	17.3856	ENST00000585676	1	MGRN1	70
chr16	4732406	4732476	70	6	0.177313	17.3856	ENST00000262370	1	MGRN1	70
chr16	4732406	4732476	70	6	0.177313	17.3856	ENST00000536343	1	MGRN1	70
chr16	4732406	4732476	70	6	0.177313	17.3856	ENST00000587747	1	MGRN1	70
chr16	4732406	4732476	70	6	0.177313	17.3856	ENST00000399577	1	MGRN1	70
chr16	4732406	4732476	70	6	0.177313	17.3856	ENST00000588994	1	MGRN1	70
chr16	4732406	4732476	70	6	0.177313	17.3856	ENST00000586183	1	MGRN1	70
chr16	4732406	4732476	70	6	0.177313	17.3856	ENST00000415496	1	MGRN1	70
chr16	642602	642680	78	5	0.257821	17.2438	ENST00000569575	1	RAB40C	78
chr16	642602	642680	78	5	0.257821	17.2438	ENST00000566290	1	RAB40C	78
chr16	642602	642680	78	5	0.257821	17.2438	ENST00000568586	1	RAB40C	78
chr16	642602	642680	78	5	0.257821	17.2438	ENST00000248139	1	RAB40C	78
chr16	642602	642680	78	5	0.257821	17.2438	ENST00000565511	1	RAB40C	78
chr16	642602	642680	78	5	0.257821	17.2438	ENST00000509637	1	RAB40C	78
chr16	642602	642680	78	5	0.257821	17.2438	ENST00000563109	1	RAB40C	78
chr16	642602	642680	78	5	0.257821	17.2438	ENST00000535977	1	RAB40C	78
chr16	642602	642680	78	5	0.257821	17.2438	ENST00000539661	1	RAB40C	78
chr16	642602	642680	78	5	0.257821	17.2438	ENST00000538492	1	RAB40C	78
chr16	85812523	85812624	101	5	0.202648	15.7919	ENST00000595980	-1	EMC8	101
chr16	85812523	85812624	101	5	0.202648	15.7919	ENST00000253457	-1	EMC8	101
chr16	85812523	85812624	101	5	0.202648	15.7919	ENST00000435200	-1	EMC8	101
chr16	57180062	57180126	64	5	0.19454	15.1664	ENST00000566042	1	CPNE2	64
chr16	57180062	57180126	64	5	0.19454	15.1664	ENST00000565951	1	CPNE2	64
chr16	57180062	57180126	64	5	0.19454	15.1664	ENST00000566910	1	CPNE2	64
chr16	57180062	57180126	64	5	0.19454	15.1664	ENST00000567011	1	CPNE2	64
chr16	57180062	57180126	64	5	0.19454	15.1664	ENST00000290776	1	CPNE2	64
chr16	57180062	57180126	64	5	0.19454	15.1664	ENST00000535318	1	CPNE2	64
chr16	57180062	57180126	64	5	0.19454	15.1664	ENST00000565874	1	CPNE2	64
chr16	57180062	57180126	64	5	0.19454	15.1664	ENST00000537605	1	CPNE2	64
chr16	4729416	4729490	74	4	0.265005	14.4954	ENST00000592256	1	MGRN1	74
chr16	4729416	4729490	74	4	0.265005	14.4954	ENST00000588111	1	MGRN1	74
chr16	4729416	4729490	74	4	0.265005	14.4954	ENST00000585676	1	MGRN1	74
chr16	4729416	4729490	74	4	0.265005	14.4954	ENST00000262370	1	MGRN1	74
chr16	4729416	4729490	74	4	0.265005	14.4954	ENST00000536343	1	MGRN1	74
chr16	4729416	4729490	74	4	0.265005	14.4954	ENST00000587747	1	MGRN1	74
chr16	4729416	4729490	74	4	0.265005	14.4954	ENST00000399577	1	MGRN1	74
chr16	4729416	4729490	74	4	0.265005	14.4954	ENST00000588994	1	MGRN1	74
chr16	4729416	4729490	74	4	0.265005	14.4954	ENST00000586183	1	MGRN1	74
chr16	4729416	4729490	74	4	0.265005	14.4954	ENST00000590790	1	MGRN1	74
chr16	4729416	4729490	74	4	0.265005	14.4954	ENST00000591673	1	MGRN1	74
chr16	4729416	4729490	74	4	0.265005	14.4954	ENST00000415496	1	MGRN1	74
chr16	85480337	85480391	54	5	0.267104	13.8976	na	na	na	0
chr16	89048497	89048604	107	5	0.162017	13.8672	ENST00000562040	1	CTD-2555A7.1	107
chr16	89048497	89048604	107	5	0.162017	13.8672	ENST00000268679	-1	CBFA2T3	107
chr16	4741331	4741476	145	5	0.178386	13.8056	ENST00000304301	1	NUDT16L1	145
chr16	4741331	4741476	145	5	0.178386	13.8056	ENST00000586252	1	NUDT16L1	145
chr16	4741331	4741476	145	5	0.178386	13.8056	ENST00000586536	1	NUDT16L1	145
chr16	4741331	4741476	145	5	0.178386	13.8056	ENST00000405142	1	NUDT16L1	145
chr16	4741331	4741476	145	5	0.178386	13.8056	ENST00000590460	1	NUDT16L1	145
chr16	30976166	30976217	51	4	0.214352	13.2743	ENST00000262519	1	SETD1A	51
chr16	312160	312229	69	4	0.158818	12.2155	ENST00000399932	1	ITFG3	69
chr16	312160	312229	69	4	0.158818	12.2155	ENST00000301679	1	ITFG3	69
chr16	312160	312229	69	4	0.158818	12.2155	ENST00000301678	1	ITFG3	69
chr16	312160	312229	69	4	0.158818	12.2155	ENST00000468354	1	ITFG3	69
chr16	312160	312229	69	4	0.158818	12.2155	ENST00000424016	1	ITFG3	69
chr16	312160	312229	69	4	0.158818	12.2155	ENST00000442458	1	ITFG3	69
chr16	312160	312229	69	4	0.158818	12.2155	ENST00000450082	1	ITFG3	69
chr16	312160	312229	69	4	0.158818	12.2155	ENST00000600536	1	ITFG3	69
chr16	4730156	4730211	55	4	0.184216	9.82945	ENST00000592256	1	MGRN1	55
chr16	4730156	4730211	55	4	0.184216	9.82945	ENST00000588111	1	MGRN1	55
chr16	4730156	4730211	55	4	0.184216	9.82945	ENST00000585676	1	MGRN1	55
chr16	4730156	4730211	55	4	0.184216	9.82945	ENST00000262370	1	MGRN1	55
chr16	4730156	4730211	55	4	0.184216	9.82945	ENST00000536343	1	MGRN1	55
chr16	4730156	4730211	55	4	0.184216	9.82945	ENST00000587747	1	MGRN1	55
chr16	4730156	4730211	55	4	0.184216	9.82945	ENST00000399577	1	MGRN1	55
chr16	4730156	4730211	55	4	0.184216	9.82945	ENST00000588994	1	MGRN1	55
chr16	4730156	4730211	55	4	0.184216	9.82945	ENST00000586183	1	MGRN1	55
chr16	4730156	4730211	55	4	0.184216	9.82945	ENST00000591673	1	MGRN1	55
chr16	4730156	4730211	55	4	0.184216	9.82945	ENST00000415496	1	MGRN1	55
chr17	78863570	78863971	401	30	0.316029	146.689	ENST00000575542	1	RPTOR	401
chr17	78863570	78863971	401	30	0.316029	146.689	ENST00000577161	1	RPTOR	401
chr17	78863570	78863971	401	30	0.316029	146.689	ENST00000306801	1	RPTOR	401
chr17	78863570	78863971	401	30	0.316029	146.689	ENST00000544334	1	RPTOR	401
chr17	77916621	77917025	404	25	0.258997	95.4704	ENST00000576768	-1	TBC1D16	404
chr17	77916621	77917025	404	25	0.258997	95.4704	ENST00000340848	-1	TBC1D16	404
chr17	77916621	77917025	404	25	0.258997	95.4704	ENST00000310924	-1	TBC1D16	404
chr17	74023453	74023689	236	24	0.284241	87.8173	ENST00000301607	-1	EVPL	236
chr17	74023453	74023689	236	24	0.284241	87.8173	ENST00000586740	-1	EVPL	236
chr17	74023453	74023689	236	24	0.284241	87.8173	ENST00000587569	-1	EVPL	236
chr17	6558545	6558893	348	26	0.314451	73.5073	ENST00000576138	-1	CTC-281F24.1	348
chr17	6558545	6558893	348	26	0.314451	73.5073	ENST00000582609	-1	MIR4520A	134
chr17	6558545	6558893	348	26	0.314451	73.5073	ENST00000225728	-1	MED31	348
chr17	6558545	6558893	348	26	0.314451	73.5073	ENST00000575197	-1	MED31	348
chr17	6558545	6558893	348	26	0.314451	73.5073	ENST00000574128	-1	MED31	348
chr17	6558545	6558893	348	26	0.314451	73.5073	ENST00000575519	-1	MED31	348
chr17	80740566	80740686	120	16	0.305801	66.6569	ENST00000585219	-1	AC068014.1	120
chr17	80740566	80740686	120	16	0.305801	66.6569	ENST00000578755	-1	AC068014.2	120
chr17	80740566	80740686	120	16	0.305801	66.6569	ENST00000355528	1	TBCD	120
chr17	80740566	80740686	120	16	0.305801	66.6569	ENST00000539345	1	TBCD	120
chr17	80740566	80740686	120	16	0.305801	66.6569	ENST00000397466	1	TBCD	120
chr17	79427986	79428155	169	17	0.309276	55.2771	ENST00000576039	1	RP11-1055B8.7	169
chr17	79427986	79428155	169	17	0.309276	55.2771	ENST00000572590	-1	RP11-1055B8.8	116
chr17	79427986	79428155	169	17	0.309276	55.2771	ENST00000571813	1	RP11-1055B8.7	169
chr17	79427986	79428155	169	17	0.309276	55.2771	ENST00000571612	1	RP11-1055B8.7	169
chr17	79427986	79428155	169	17	0.309276	55.2771	ENST00000307745	1	RP11-1055B8.7	169
chr17	6558143	6558386	243	20	0.30277	54.3379	ENST00000576138	-1	CTC-281F24.1	243
chr17	6558143	6558386	243	20	0.30277	54.3379	ENST00000225728	-1	MED31	243
chr17	6558143	6558386	243	20	0.30277	54.3379	ENST00000575197	-1	MED31	243
chr17	6558143	6558386	243	20	0.30277	54.3379	ENST00000574128	-1	MED31	243
chr17	6558143	6558386	243	20	0.30277	54.3379	ENST00000575519	-1	MED31	243
chr17	78682661	78682902	241	12	0.254779	49.2825	ENST00000572733	1	RPTOR	241
chr17	78682661	78682902	241	12	0.254779	49.2825	ENST00000574767	1	RPTOR	241
chr17	78682661	78682902	241	12	0.254779	49.2825	ENST00000577161	1	RPTOR	241
chr17	78682661	78682902	241	12	0.254779	49.2825	ENST00000570891	1	RPTOR	241
chr17	78682661	78682902	241	12	0.254779	49.2825	ENST00000306801	1	RPTOR	241
chr17	78682661	78682902	241	12	0.254779	49.2825	ENST00000544334	1	RPTOR	241
chr17	78682661	78682902	241	12	0.254779	49.2825	ENST00000537330	1	RPTOR	241
chr17	78735227	78735597	370	13	0.219477	43.7619	ENST00000575542	1	RPTOR	370
chr17	78735227	78735597	370	13	0.219477	43.7619	ENST00000574767	1	RPTOR	370
chr17	78735227	78735597	370	13	0.219477	43.7619	ENST00000577161	1	RPTOR	370
chr17	78735227	78735597	370	13	0.219477	43.7619	ENST00000570891	1	RPTOR	370
chr17	78735227	78735597	370	13	0.219477	43.7619	ENST00000306801	1	RPTOR	370
chr17	78735227	78735597	370	13	0.219477	43.7619	ENST00000544334	1	RPTOR	370
chr17	78735227	78735597	370	13	0.219477	43.7619	ENST00000537330	1	RPTOR	370
chr17	78747996	78748080	84	11	0.276682	41.7029	ENST00000575542	1	RPTOR	84
chr17	78747996	78748080	84	11	0.276682	41.7029	ENST00000574767	1	RPTOR	84
chr17	78747996	78748080	84	11	0.276682	41.7029	ENST00000577161	1	RPTOR	84
chr17	78747996	78748080	84	11	0.276682	41.7029	ENST00000570891	1	RPTOR	84
chr17	78747996	78748080	84	11	0.276682	41.7029	ENST00000306801	1	RPTOR	84
chr17	78747996	78748080	84	11	0.276682	41.7029	ENST00000544334	1	RPTOR	84
chr17	78747996	78748080	84	11	0.276682	41.7029	ENST00000537330	1	RPTOR	84
chr17	78865612	78865721	109	8	0.404301	41.5607	ENST00000575542	1	RPTOR	109
chr17	78865612	78865721	109	8	0.404301	41.5607	ENST00000577161	1	RPTOR	109
chr17	78865612	78865721	109	8	0.404301	41.5607	ENST00000306801	1	RPTOR	109
chr17	78865612	78865721	109	8	0.404301	41.5607	ENST00000544334	1	RPTOR	109
chr17	78748359	78748562	203	11	0.285743	40.4873	ENST00000575542	1	RPTOR	203
chr17	78748359	78748562	203	11	0.285743	40.4873	ENST00000574767	1	RPTOR	203
chr17	78748359	78748562	203	11	0.285743	40.4873	ENST00000577161	1	RPTOR	203
chr17	78748359	78748562	203	11	0.285743	40.4873	ENST00000570891	1	RPTOR	203
chr17	78748359	78748562	203	11	0.285743	40.4873	ENST00000306801	1	RPTOR	203
chr17	78748359	78748562	203	11	0.285743	40.4873	ENST00000544334	1	RPTOR	203
chr17	78748359	78748562	203	11	0.285743	40.4873	ENST00000537330	1	RPTOR	203
chr17	80740768	80740914	146	13	0.216416	39.3241	ENST00000585219	-1	AC068014.1	146
chr17	80740768	80740914	146	13	0.216416	39.3241	ENST00000578755	-1	AC068014.2	146
chr17	80740768	80740914	146	13	0.216416	39.3241	ENST00000355528	1	TBCD	146
chr17	80740768	80740914	146	13	0.216416	39.3241	ENST00000539345	1	TBCD	146
chr17	80740768	80740914	146	13	0.216416	39.3241	ENST00000397466	1	TBCD	146
chr17	80195044	80195220	176	13	0.267364	37.267	ENST00000580098	1	SLC16A3	176
chr17	80195044	80195220	176	13	0.267364	37.267	ENST00000581287	1	SLC16A3	176
chr17	80195044	80195220	176	13	0.267364	37.267	ENST00000578522	1	SLC16A3	9
chr17	80195044	80195220	176	13	0.267364	37.267	ENST00000580189	1	SLC16A3	176
chr17	80195044	80195220	176	13	0.267364	37.267	ENST00000582946	1	SLC16A3	93
chr17	80195044	80195220	176	13	0.267364	37.267	ENST00000578810	1	SLC16A3	176
chr17	80195044	80195220	176	13	0.267364	37.267	ENST00000392339	1	SLC16A3	176
chr17	80195044	80195220	176	13	0.267364	37.267	ENST00000584689	1	SLC16A3	176
chr17	80195044	80195220	176	13	0.267364	37.267	ENST00000583237	1	SLC16A3	176
chr17	80195044	80195220	176	13	0.267364	37.267	ENST00000582743	1	SLC16A3	176
chr17	80195044	80195220	176	13	0.267364	37.267	ENST00000584781	1	SLC16A3	114
chr17	80195044	80195220	176	13	0.267364	37.267	ENST00000578684	1	SLC16A3	176
chr17	80195044	80195220	176	13	0.267364	37.267	ENST00000577650	1	SLC16A3	152
chr17	80195044	80195220	176	13	0.267364	37.267	ENST00000579572	1	SLC16A3	135
chr17	80195044	80195220	176	13	0.267364	37.267	ENST00000582715	1	SLC16A3	176
chr17	80195044	80195220	176	13	0.267364	37.267	ENST00000392341	1	SLC16A3	176
chr17	80195044	80195220	176	13	0.267364	37.267	ENST00000583025	1	SLC16A3	176
chr17	78854137	78854317	180	12	0.1587	36.0889	ENST00000575542	1	RPTOR	180
chr17	78854137	78854317	180	12	0.1587	36.0889	ENST00000577161	1	RPTOR	180
chr17	78854137	78854317	180	12	0.1587	36.0889	ENST00000306801	1	RPTOR	180
chr17	78854137	78854317	180	12	0.1587	36.0889	ENST00000544334	1	RPTOR	180
chr17	78753176	78753295	119	12	0.150142	35.3253	ENST00000575542	1	RPTOR	119
chr17	78753176	78753295	119	12	0.150142	35.3253	ENST00000574767	1	RPTOR	119
chr17	78753176	78753295	119	12	0.150142	35.3253	ENST00000577161	1	RPTOR	119
chr17	78753176	78753295	119	12	0.150142	35.3253	ENST00000570891	1	RPTOR	119
chr17	78753176	78753295	119	12	0.150142	35.3253	ENST00000306801	1	RPTOR	119
chr17	78753176	78753295	119	12	0.150142	35.3253	ENST00000544334	1	RPTOR	119
chr17	78753176	78753295	119	12	0.150142	35.3253	ENST00000537330	1	RPTOR	119
chr17	79801781	79801871	90	12	0.206087	35.1319	ENST00000576784	1	RP11-498C9.2	53
chr17	79801781	79801871	90	12	0.206087	35.1319	ENST00000415593	-1	P4HB	90
chr17	79801781	79801871	90	12	0.206087	35.1319	ENST00000473021	-1	P4HB	90
chr17	79801781	79801871	90	12	0.206087	35.1319	ENST00000571507	-1	P4HB	46
chr17	79801781	79801871	90	12	0.206087	35.1319	ENST00000476482	-1	P4HB	34
chr17	79801781	79801871	90	12	0.206087	35.1319	ENST00000331483	-1	P4HB	90
chr17	79801781	79801871	90	12	0.206087	35.1319	ENST00000575069	-1	P4HB	90
chr17	79801781	79801871	90	12	0.206087	35.1319	ENST00000576390	-1	P4HB	90
chr17	79801781	79801871	90	12	0.206087	35.1319	ENST00000439918	-1	P4HB	1
chr17	1576415	1576590	175	9	0.219452	31.8669	ENST00000574217	-1	PRPF8	175
chr17	1576415	1576590	175	9	0.219452	31.8669	ENST00000304992	-1	PRPF8	175
chr17	1576415	1576590	175	9	0.219452	31.8669	ENST00000572621	-1	PRPF8	175
chr17	9019132	9019269	137	12	0.218028	31.5524	ENST00000173229	1	NTN1	137
chr17	9019132	9019269	137	12	0.218028	31.5524	ENST00000538852	1	NTN1	137
chr17	9019132	9019269	137	12	0.218028	31.5524	ENST00000546090	1	NTN1	137
chr17	79006044	79006167	123	8	0.26469	30.0844	ENST00000577066	-1	BAIAP2-AS1	123
chr17	79006044	79006167	123	8	0.26469	30.0844	ENST00000573167	-1	BAIAP2-AS1	123
chr17	79006044	79006167	123	8	0.26469	30.0844	ENST00000542745	-1	BAIAP2-AS1	123
chr17	79006044	79006167	123	8	0.26469	30.0844	ENST00000576470	1	BAIAP2	123
chr17	79006044	79006167	123	8	0.26469	30.0844	ENST00000575750	1	BAIAP2	123
chr17	79006044	79006167	123	8	0.26469	30.0844	ENST00000570913	1	BAIAP2	123
chr17	79006044	79006167	123	8	0.26469	30.0844	ENST00000575989	1	BAIAP2	123
chr17	79006044	79006167	123	8	0.26469	30.0844	ENST00000321280	1	BAIAP2	123
chr17	79006044	79006167	123	8	0.26469	30.0844	ENST00000572329	1	BAIAP2	123
chr17	79006044	79006167	123	8	0.26469	30.0844	ENST00000428708	1	BAIAP2	123
chr17	79006044	79006167	123	8	0.26469	30.0844	ENST00000575712	1	BAIAP2	123
chr17	79006044	79006167	123	8	0.26469	30.0844	ENST00000575245	1	BAIAP2	123
chr17	79006044	79006167	123	8	0.26469	30.0844	ENST00000435091	1	BAIAP2	123
chr17	79006044	79006167	123	8	0.26469	30.0844	ENST00000321300	1	BAIAP2	123
chr17	79006044	79006167	123	8	0.26469	30.0844	ENST00000573894	1	BAIAP2	123
chr17	79006044	79006167	123	8	0.26469	30.0844	ENST00000571530	1	BAIAP2	123
chr17	79006044	79006167	123	8	0.26469	30.0844	ENST00000392411	1	BAIAP2	123
chr17	79030240	79030328	88	9	0.306985	30.0069	ENST00000576470	1	BAIAP2	88
chr17	79030240	79030328	88	9	0.306985	30.0069	ENST00000575750	1	BAIAP2	88
chr17	79030240	79030328	88	9	0.306985	30.0069	ENST00000570913	1	BAIAP2	88
chr17	79030240	79030328	88	9	0.306985	30.0069	ENST00000575989	1	BAIAP2	88
chr17	79030240	79030328	88	9	0.306985	30.0069	ENST00000321280	1	BAIAP2	88
chr17	79030240	79030328	88	9	0.306985	30.0069	ENST00000572329	1	BAIAP2	88
chr17	79030240	79030328	88	9	0.306985	30.0069	ENST00000428708	1	BAIAP2	88
chr17	79030240	79030328	88	9	0.306985	30.0069	ENST00000575712	1	BAIAP2	88
chr17	79030240	79030328	88	9	0.306985	30.0069	ENST00000575245	1	BAIAP2	88
chr17	79030240	79030328	88	9	0.306985	30.0069	ENST00000435091	1	BAIAP2	88
chr17	79030240	79030328	88	9	0.306985	30.0069	ENST00000321300	1	BAIAP2	88
chr17	79030240	79030328	88	9	0.306985	30.0069	ENST00000573894	1	BAIAP2	88
chr17	79030240	79030328	88	9	0.306985	30.0069	ENST00000571530	1	BAIAP2	88
chr17	79030240	79030328	88	9	0.306985	30.0069	ENST00000573017	1	BAIAP2	88
chr17	79030240	79030328	88	9	0.306985	30.0069	ENST00000572918	1	BAIAP2	88
chr17	79030240	79030328	88	9	0.306985	30.0069	ENST00000575958	1	BAIAP2	88
chr17	79030240	79030328	88	9	0.306985	30.0069	ENST00000573659	1	BAIAP2	88
chr17	79030240	79030328	88	9	0.306985	30.0069	ENST00000572073	1	BAIAP2	88
chr17	79030240	79030328	88	9	0.306985	30.0069	ENST00000573677	1	BAIAP2	88
chr17	79030240	79030328	88	9	0.306985	30.0069	ENST00000574804	1	BAIAP2	88
chr17	79030240	79030328	88	9	0.306985	30.0069	ENST00000392411	1	BAIAP2	88
chr17	8311790	8311901	111	7	0.293888	29.2396	ENST00000582812	1	NDEL1	111
chr17	8311790	8311901	111	7	0.293888	29.2396	ENST00000579150	1	NDEL1	111
chr17	8311790	8311901	111	7	0.293888	29.2396	ENST00000580237	1	NDEL1	111
chr17	72443103	72443194	91	9	0.187755	29.1564	ENST00000582873	1	GPRC5C	91
chr17	72443103	72443194	91	9	0.187755	29.1564	ENST00000482723	1	GPRC5C	91
chr17	72443103	72443194	91	9	0.187755	29.1564	ENST00000577663	1	GPRC5C	91
chr17	72443103	72443194	91	9	0.187755	29.1564	ENST00000392627	1	GPRC5C	91
chr17	72443103	72443194	91	9	0.187755	29.1564	ENST00000342648	1	GPRC5C	91
chr17	72443103	72443194	91	9	0.187755	29.1564	ENST00000481232	1	GPRC5C	91
chr17	72443103	72443194	91	9	0.187755	29.1564	ENST00000392628	1	GPRC5C	91
chr17	72443103	72443194	91	9	0.187755	29.1564	ENST00000392629	1	GPRC5C	64
chr17	72443103	72443194	91	9	0.187755	29.1564	ENST00000581590	1	GPRC5C	91
chr17	77806466	77806554	88	9	0.336585	28.9875	na	na	na	0
chr17	38178605	38178687	82	7	0.240968	28.8784	ENST00000491466	-1	MED24	82
chr17	38178605	38178687	82	7	0.240968	28.8784	ENST00000579364	-1	MED24	82
chr17	38178605	38178687	82	7	0.240968	28.8784	ENST00000422942	-1	MED24	82
chr17	38178605	38178687	82	7	0.240968	28.8784	ENST00000470126	-1	MED24	82
chr17	38178605	38178687	82	7	0.240968	28.8784	ENST00000492176	-1	MED24	22
chr17	38178605	38178687	82	7	0.240968	28.8784	ENST00000394126	-1	MED24	82
chr17	38178605	38178687	82	7	0.240968	28.8784	ENST00000356271	-1	MED24	82
chr17	38178605	38178687	82	7	0.240968	28.8784	ENST00000394128	-1	MED24	82
chr17	38178605	38178687	82	7	0.240968	28.8784	ENST00000394127	-1	MED24	82
chr17	38178605	38178687	82	7	0.240968	28.8784	ENST00000535508	-1	MED24	82
chr17	38178605	38178687	82	7	0.240968	28.8784	ENST00000501516	-1	MED24	82
chr17	38178605	38178687	82	7	0.240968	28.8784	ENST00000535071	-1	MED24	40
chr17	40330876	40330983	107	9	0.234588	27.8083	ENST00000607371	-1	KCNH4	107
chr17	40330876	40330983	107	9	0.234588	27.8083	ENST00000264661	-1	KCNH4	107
chr17	80982251	80982328	77	10	0.178832	27.4156	ENST00000570947	-1	B3GNTL1	77
chr17	80982251	80982328	77	10	0.178832	27.4156	ENST00000576599	-1	B3GNTL1	77
chr17	80982251	80982328	77	10	0.178832	27.4156	ENST00000320865	-1	B3GNTL1	77
chr17	80982251	80982328	77	10	0.178832	27.4156	ENST00000571954	-1	B3GNTL1	77
chr17	80982251	80982328	77	10	0.178832	27.4156	ENST00000573629	-1	B3GNTL1	77
chr17	55484558	55484636	78	8	0.243207	26.3628	ENST00000579590	1	MSI2	78
chr17	55484558	55484636	78	8	0.243207	26.3628	ENST00000416426	1	MSI2	78
chr17	55484558	55484636	78	8	0.243207	26.3628	ENST00000284073	1	MSI2	78
chr17	55484558	55484636	78	8	0.243207	26.3628	ENST00000582453	1	MSI2	78
chr17	55484558	55484636	78	8	0.243207	26.3628	ENST00000322684	1	MSI2	78
chr17	55484558	55484636	78	8	0.243207	26.3628	ENST00000442934	1	MSI2	78
chr17	55484558	55484636	78	8	0.243207	26.3628	ENST00000579180	1	MSI2	78
chr17	55484558	55484636	78	8	0.243207	26.3628	ENST00000579205	1	MSI2	78
chr17	8644940	8645040	100	9	0.191187	25.9304	ENST00000293845	-1	CCDC42	100
chr17	8644940	8645040	100	9	0.191187	25.9304	ENST00000539522	-1	CCDC42	100
chr17	80545399	80545460	61	7	0.267248	25.6911	ENST00000575085	-1	RP13-638C3.3	61
chr17	80545399	80545460	61	7	0.267248	25.6911	ENST00000575578	1	FOXK2	39
chr17	80545399	80545460	61	7	0.267248	25.6911	ENST00000473637	1	FOXK2	61
chr17	80545399	80545460	61	7	0.267248	25.6911	ENST00000335255	1	FOXK2	61
chr17	78860029	78860138	109	6	0.237123	24.7813	ENST00000575542	1	RPTOR	109
chr17	78860029	78860138	109	6	0.237123	24.7813	ENST00000577161	1	RPTOR	109
chr17	78860029	78860138	109	6	0.237123	24.7813	ENST00000306801	1	RPTOR	109
chr17	78860029	78860138	109	6	0.237123	24.7813	ENST00000544334	1	RPTOR	109
chr17	78866187	78866251	64	7	0.237716	24.7768	ENST00000575542	1	RPTOR	64
chr17	78866187	78866251	64	7	0.237716	24.7768	ENST00000577161	1	RPTOR	64
chr17	78866187	78866251	64	7	0.237716	24.7768	ENST00000306801	1	RPTOR	64
chr17	78866187	78866251	64	7	0.237716	24.7768	ENST00000544334	1	RPTOR	64
chr17	80196966	80197026	60	7	0.25254	24.5754	ENST00000581287	1	SLC16A3	60
chr17	80196966	80197026	60	7	0.25254	24.5754	ENST00000392339	1	SLC16A3	60
chr17	80196966	80197026	60	7	0.25254	24.5754	ENST00000582743	1	SLC16A3	60
chr17	80196966	80197026	60	7	0.25254	24.5754	ENST00000582715	1	SLC16A3	60
chr17	80196966	80197026	60	7	0.25254	24.5754	ENST00000392341	1	SLC16A3	60
chr17	80196966	80197026	60	7	0.25254	24.5754	ENST00000584672	-1	CSNK1D	60
chr17	80196966	80197026	60	7	0.25254	24.5754	ENST00000583025	1	SLC16A3	60
chr17	1372722	1372821	99	6	0.252137	23.2542	ENST00000359786	-1	MYO1C	99
chr17	1372722	1372821	99	6	0.252137	23.2542	ENST00000438665	-1	MYO1C	99
chr17	1372722	1372821	99	6	0.252137	23.2542	ENST00000575158	-1	MYO1C	99
chr17	1372722	1372821	99	6	0.252137	23.2542	ENST00000545534	-1	MYO1C	99
chr17	1372722	1372821	99	6	0.252137	23.2542	ENST00000574341	-1	MYO1C	99
chr17	1372722	1372821	99	6	0.252137	23.2542	ENST00000574308	-1	MYO1C	99
chr17	1372722	1372821	99	6	0.252137	23.2542	ENST00000572615	-1	MYO1C	99
chr17	1372722	1372821	99	6	0.252137	23.2542	ENST00000361007	-1	MYO1C	99
chr17	1686624	1686703	79	7	0.233125	22.831	ENST00000476292	-1	SMYD4	79
chr17	1686624	1686703	79	7	0.233125	22.831	ENST00000305513	-1	SMYD4	79
chr17	1686624	1686703	79	7	0.233125	22.831	ENST00000491788	-1	SMYD4	79
chr17	80981534	80981638	104	6	0.239801	21.8626	ENST00000570947	-1	B3GNTL1	104
chr17	80981534	80981638	104	6	0.239801	21.8626	ENST00000576599	-1	B3GNTL1	104
chr17	80981534	80981638	104	6	0.239801	21.8626	ENST00000320865	-1	B3GNTL1	104
chr17	80981534	80981638	104	6	0.239801	21.8626	ENST00000571954	-1	B3GNTL1	104
chr17	80981534	80981638	104	6	0.239801	21.8626	ENST00000573629	-1	B3GNTL1	104
chr17	78864539	78864648	109	6	0.318619	21.5862	ENST00000575542	1	RPTOR	109
chr17	78864539	78864648	109	6	0.318619	21.5862	ENST00000577161	1	RPTOR	109
chr17	78864539	78864648	109	6	0.318619	21.5862	ENST00000306801	1	RPTOR	109
chr17	78864539	78864648	109	6	0.318619	21.5862	ENST00000544334	1	RPTOR	109
chr17	8130103	8130174	71	7	0.182927	21.1485	ENST00000602405	-1	RP11-849F2.8	71
chr17	8130103	8130174	71	7	0.182927	21.1485	ENST00000315707	-1	LINC00324	71
chr17	45949875	45949951	76	7	0.194726	20.0146	na	na	na	0
chr17	80346928	80346986	58	7	0.20959	19.8925	na	na	na	0
chr17	155032	155100	68	7	0.167918	19.5937	ENST00000573780	-1	RPH3AL	68
chr17	155032	155100	68	7	0.167918	19.5937	ENST00000575736	-1	RPH3AL	68
chr17	155032	155100	68	7	0.167918	19.5937	ENST00000331302	-1	RPH3AL	68
chr17	155032	155100	68	7	0.167918	19.5937	ENST00000323434	-1	RPH3AL	68
chr17	155032	155100	68	7	0.167918	19.5937	ENST00000536489	-1	RPH3AL	68
chr17	155032	155100	68	7	0.167918	19.5937	ENST00000576001	-1	RPH3AL	68
chr17	155032	155100	68	7	0.167918	19.5937	ENST00000570954	-1	RPH3AL	68
chr17	155032	155100	68	7	0.167918	19.5937	ENST00000576420	-1	RPH3AL	68
chr17	155032	155100	68	7	0.167918	19.5937	ENST00000577079	-1	RPH3AL	68
chr17	155032	155100	68	7	0.167918	19.5937	ENST00000574722	-1	RPH3AL	68
chr17	155032	155100	68	7	0.167918	19.5937	ENST00000570638	-1	RPH3AL	68
chr17	155032	155100	68	7	0.167918	19.5937	ENST00000574953	-1	RPH3AL	68
chr17	75318885	75319006	121	6	0.356083	19.3126	ENST00000589070	1	SEPT9	121
chr17	75318885	75319006	121	6	0.356083	19.3126	ENST00000427177	1	SEPT9	121
chr17	75318885	75319006	121	6	0.356083	19.3126	ENST00000591833	1	SEPT9	121
chr17	75318885	75319006	121	6	0.356083	19.3126	ENST00000591198	1	SEPT9	121
chr17	75318885	75319006	121	6	0.356083	19.3126	ENST00000590576	1	SEPT9	121
chr17	75318885	75319006	121	6	0.356083	19.3126	ENST00000431235	1	SEPT9	121
chr17	75318885	75319006	121	6	0.356083	19.3126	ENST00000587237	1	SEPT9	121
chr17	75318885	75319006	121	6	0.356083	19.3126	ENST00000590294	1	SEPT9	121
chr17	75318885	75319006	121	6	0.356083	19.3126	ENST00000588575	1	SEPT9	121
chr17	75318885	75319006	121	6	0.356083	19.3126	ENST00000590595	1	SEPT9	121
chr17	75318885	75319006	121	6	0.356083	19.3126	ENST00000591934	1	SEPT9	121
chr17	75318885	75319006	121	6	0.356083	19.3126	ENST00000588690	1	SEPT9	121
chr17	75318885	75319006	121	6	0.356083	19.3126	ENST00000592098	1	SEPT9	121
chr17	75318885	75319006	121	6	0.356083	19.3126	ENST00000329047	1	SEPT9	121
chr17	75318885	75319006	121	6	0.356083	19.3126	ENST00000449803	1	SEPT9	121
chr17	1094496	1094617	121	7	0.154384	18.8491	ENST00000544583	-1	ABR	121
chr17	1094496	1094617	121	7	0.154384	18.8491	ENST00000575934	-1	ABR	121
chr17	1094496	1094617	121	7	0.154384	18.8491	ENST00000574139	-1	ABR	121
chr17	6478453	6478571	118	6	0.196535	18.7933	na	na	na	0
chr17	75180712	75180765	53	4	0.27609	17.0837	ENST00000586429	1	SEC14L1	53
chr17	75180712	75180765	53	4	0.27609	17.0837	ENST00000586390	1	SEC14L1	53
chr17	75180712	75180765	53	4	0.27609	17.0837	ENST00000585618	1	SEC14L1	53
chr17	75180712	75180765	53	4	0.27609	17.0837	ENST00000436233	1	SEC14L1	53
chr17	75180712	75180765	53	4	0.27609	17.0837	ENST00000443798	1	SEC14L1	53
chr17	75180712	75180765	53	4	0.27609	17.0837	ENST00000587820	1	SEC14L1	53
chr17	75180712	75180765	53	4	0.27609	17.0837	ENST00000591786	1	SEC14L1	53
chr17	75180712	75180765	53	4	0.27609	17.0837	ENST00000591437	1	SEC14L1	53
chr17	75180712	75180765	53	4	0.27609	17.0837	ENST00000588616	1	SEC14L1	53
chr17	75180712	75180765	53	4	0.27609	17.0837	ENST00000431431	1	SEC14L1	53
chr17	75180712	75180765	53	4	0.27609	17.0837	ENST00000413679	1	SEC14L1	53
chr17	75180712	75180765	53	4	0.27609	17.0837	ENST00000589827	1	SEC14L1	53
chr17	75180712	75180765	53	4	0.27609	17.0837	ENST00000392476	1	SEC14L1	53
chr17	75180712	75180765	53	4	0.27609	17.0837	ENST00000430767	1	SEC14L1	53
chr17	75316434	75316565	131	6	0.257135	16.8811	ENST00000589070	1	SEPT9	131
chr17	75316434	75316565	131	6	0.257135	16.8811	ENST00000427177	1	SEPT9	131
chr17	75316434	75316565	131	6	0.257135	16.8811	ENST00000591833	1	SEPT9	131
chr17	75316434	75316565	131	6	0.257135	16.8811	ENST00000591198	1	SEPT9	131
chr17	75316434	75316565	131	6	0.257135	16.8811	ENST00000590576	1	SEPT9	131
chr17	75316434	75316565	131	6	0.257135	16.8811	ENST00000431235	1	SEPT9	131
chr17	75316434	75316565	131	6	0.257135	16.8811	ENST00000587237	1	SEPT9	131
chr17	75316434	75316565	131	6	0.257135	16.8811	ENST00000590294	1	SEPT9	131
chr17	75316434	75316565	131	6	0.257135	16.8811	ENST00000588575	1	SEPT9	131
chr17	75316434	75316565	131	6	0.257135	16.8811	ENST00000590595	1	SEPT9	131
chr17	75316434	75316565	131	6	0.257135	16.8811	ENST00000591934	1	SEPT9	131
chr17	75316434	75316565	131	6	0.257135	16.8811	ENST00000588690	1	SEPT9	131
chr17	75316434	75316565	131	6	0.257135	16.8811	ENST00000592098	1	SEPT9	131
chr17	75316434	75316565	131	6	0.257135	16.8811	ENST00000329047	1	SEPT9	131
chr17	75316434	75316565	131	6	0.257135	16.8811	ENST00000449803	1	SEPT9	131
chr17	75360477	75360554	77	5	0.199904	15.5301	ENST00000589070	1	SEPT9	77
chr17	75360477	75360554	77	5	0.199904	15.5301	ENST00000427177	1	SEPT9	77
chr17	75360477	75360554	77	5	0.199904	15.5301	ENST00000591833	1	SEPT9	77
chr17	75360477	75360554	77	5	0.199904	15.5301	ENST00000591198	1	SEPT9	77
chr17	75360477	75360554	77	5	0.199904	15.5301	ENST00000590576	1	SEPT9	77
chr17	75360477	75360554	77	5	0.199904	15.5301	ENST00000431235	1	SEPT9	77
chr17	75360477	75360554	77	5	0.199904	15.5301	ENST00000587237	1	SEPT9	77
chr17	75360477	75360554	77	5	0.199904	15.5301	ENST00000590294	1	SEPT9	77
chr17	75360477	75360554	77	5	0.199904	15.5301	ENST00000588575	1	SEPT9	77
chr17	75360477	75360554	77	5	0.199904	15.5301	ENST00000590595	1	SEPT9	77
chr17	75360477	75360554	77	5	0.199904	15.5301	ENST00000591934	1	SEPT9	77
chr17	75360477	75360554	77	5	0.199904	15.5301	ENST00000588690	1	SEPT9	77
chr17	75360477	75360554	77	5	0.199904	15.5301	ENST00000592098	1	SEPT9	77
chr17	75360477	75360554	77	5	0.199904	15.5301	ENST00000329047	1	SEPT9	77
chr17	75360477	75360554	77	5	0.199904	15.5301	ENST00000449803	1	SEPT9	77
chr17	80654164	80654256	92	6	0.125113	15.4912	ENST00000571995	-1	RAB40B	92
chr17	80654164	80654256	92	6	0.125113	15.4912	ENST00000269347	-1	RAB40B	92
chr17	80654164	80654256	92	6	0.125113	15.4912	ENST00000538809	-1	RAB40B	92
chr17	80654164	80654256	92	6	0.125113	15.4912	ENST00000571554	-1	RAB40B	92
chr17	80654164	80654256	92	6	0.125113	15.4912	ENST00000572603	-1	RAB40B	92
chr17	79428583	79428658	75	5	0.449469	14.6831	ENST00000572590	-1	RP11-1055B8.8	75
chr17	79428583	79428658	75	5	0.449469	14.6831	ENST00000571813	1	RP11-1055B8.7	75
chr17	79428583	79428658	75	5	0.449469	14.6831	ENST00000571612	1	RP11-1055B8.7	75
chr17	79428583	79428658	75	5	0.449469	14.6831	ENST00000307745	1	RP11-1055B8.7	75
chr17	2831573	2831658	85	4	0.147719	14.5311	ENST00000540393	1	RAP1GAP2	85
chr17	2831573	2831658	85	4	0.147719	14.5311	ENST00000254695	1	RAP1GAP2	85
chr17	2831573	2831658	85	4	0.147719	14.5311	ENST00000366401	1	RAP1GAP2	85
chr17	2831573	2831658	85	4	0.147719	14.5311	ENST00000542807	1	RAP1GAP2	85
chr17	695381	695492	111	5	0.163472	14.4671	ENST00000574560	-1	RP11-676J12.8	111
chr17	695381	695492	111	5	0.163472	14.4671	ENST00000304478	1	RNMTL1	111
chr17	46679702	46679762	60	5	0.341976	14.3148	ENST00000484302	-1	HOXB6	60
chr17	46679702	46679762	60	5	0.341976	14.3148	ENST00000225648	-1	HOXB6	60
chr17	46679702	46679762	60	5	0.341976	14.3148	ENST00000490419	-1	HOXB6	60
chr17	46679702	46679762	60	5	0.341976	14.3148	ENST00000467155	1	HOXB-AS3	60
chr17	46679702	46679762	60	5	0.341976	14.3148	ENST00000487849	1	HOXB-AS3	60
chr17	46679702	46679762	60	5	0.341976	14.3148	ENST00000466037	1	HOXB-AS3	60
chr17	46679702	46679762	60	5	0.341976	14.3148	ENST00000491264	1	HOXB-AS3	60
chr17	46679702	46679762	60	5	0.341976	14.3148	ENST00000494420	1	HOXB-AS3	60
chr17	46679702	46679762	60	5	0.341976	14.3148	ENST00000552000	-1	HOXB3	60
chr17	64575512	64575593	81	5	0.161644	12.884	ENST00000578063	1	PRKCA	81
chr17	64575512	64575593	81	5	0.161644	12.884	ENST00000413366	1	PRKCA	81
chr17	64575512	64575593	81	5	0.161644	12.884	ENST00000284384	1	PRKCA	81
chr17	6455279	6455347	68	5	-0.193624	-12.573	ENST00000421306	-1	PITPNM3	68
chr17	6455279	6455347	68	5	-0.193624	-12.573	ENST00000262483	-1	PITPNM3	68
chr17	2843149	2843207	58	6	0.120988	11.5884	ENST00000540393	1	RAP1GAP2	58
chr17	2843149	2843207	58	6	0.120988	11.5884	ENST00000254695	1	RAP1GAP2	58
chr17	2843149	2843207	58	6	0.120988	11.5884	ENST00000366401	1	RAP1GAP2	58
chr17	2843149	2843207	58	6	0.120988	11.5884	ENST00000542807	1	RAP1GAP2	58
chr17	35870900	35870970	70	4	0.198852	11.4508	ENST00000487847	1	DUSP14	70
chr17	35870900	35870970	70	4	0.198852	11.4508	ENST00000394389	1	DUSP14	70
chr17	35870900	35870970	70	4	0.198852	11.4508	ENST00000394386	1	DUSP14	70
chr17	73402572	73402640	68	4	0.164982	11.39	ENST00000392562	-1	GRB2	68
chr17	73402572	73402640	68	4	0.164982	11.39	ENST00000316804	-1	GRB2	68
chr17	73402572	73402640	68	4	0.164982	11.39	ENST00000577711	-1	GRB2	68
chr17	73402572	73402640	68	4	0.164982	11.39	ENST00000316615	-1	GRB2	68
chr17	46679535	46679626	91	4	0.16431	11.3072	ENST00000484302	-1	HOXB6	91
chr17	46679535	46679626	91	4	0.16431	11.3072	ENST00000225648	-1	HOXB6	91
chr17	46679535	46679626	91	4	0.16431	11.3072	ENST00000490419	-1	HOXB6	91
chr17	46679535	46679626	91	4	0.16431	11.3072	ENST00000467155	1	HOXB-AS3	91
chr17	46679535	46679626	91	4	0.16431	11.3072	ENST00000480872	1	HOXB-AS3	91
chr17	46679535	46679626	91	4	0.16431	11.3072	ENST00000429755	1	HOXB-AS3	91
chr17	46679535	46679626	91	4	0.16431	11.3072	ENST00000492897	1	HOXB-AS3	91
chr17	46679535	46679626	91	4	0.16431	11.3072	ENST00000487849	1	HOXB-AS3	91
chr17	46679535	46679626	91	4	0.16431	11.3072	ENST00000481995	1	HOXB-AS3	91
chr17	46679535	46679626	91	4	0.16431	11.3072	ENST00000474324	1	HOXB-AS3	91
chr17	46679535	46679626	91	4	0.16431	11.3072	ENST00000477144	1	HOXB-AS3	91
chr17	46679535	46679626	91	4	0.16431	11.3072	ENST00000466037	1	HOXB-AS3	91
chr17	46679535	46679626	91	4	0.16431	11.3072	ENST00000491264	1	HOXB-AS3	91
chr17	46679535	46679626	91	4	0.16431	11.3072	ENST00000494420	1	HOXB-AS3	91
chr17	46679535	46679626	91	4	0.16431	11.3072	ENST00000552000	-1	HOXB3	91
chr17	46679535	46679626	91	4	0.16431	11.3072	ENST00000465846	1	HOXB-AS3	91
chr17	79484873	79484961	88	4	0.226205	11.1371	ENST00000442532	1	RP13-766D20.2	88
chr17	79484873	79484961	88	4	0.226205	11.1371	ENST00000430912	1	RP13-766D20.2	88
chr17	79484873	79484961	88	4	0.226205	11.1371	ENST00000331925	-1	ACTG1	27
chr17	79484873	79484961	88	4	0.226205	11.1371	ENST00000575994	-1	ACTG1	88
chr17	79484873	79484961	88	4	0.226205	11.1371	ENST00000575659	-1	ACTG1	88
chr17	15162411	15162502	91	4	0.226414	11.0464	ENST00000579159	1	RP11-849N15.1	91
chr17	15162411	15162502	91	4	0.226414	11.0464	ENST00000580497	-1	PMP22	91
chr17	15162411	15162502	91	4	0.226414	11.0464	ENST00000395938	-1	PMP22	91
chr17	15162411	15162502	91	4	0.226414	11.0464	ENST00000312280	-1	PMP22	91
chr17	15162411	15162502	91	4	0.226414	11.0464	ENST00000494511	-1	PMP22	91
chr17	15162411	15162502	91	4	0.226414	11.0464	ENST00000395936	-1	PMP22	91
chr17	15162411	15162502	91	4	0.226414	11.0464	ENST00000580584	-1	PMP22	91
chr17	15162411	15162502	91	4	0.226414	11.0464	ENST00000426385	-1	PMP22	91
chr18	74824179	74824331	152	13	0.300755	62.4416	ENST00000579129	-1	MBP	152
chr18	74824179	74824331	152	13	0.300755	62.4416	ENST00000397863	-1	MBP	152
chr18	74824179	74824331	152	13	0.300755	62.4416	ENST00000397860	-1	MBP	152
chr18	74824179	74824331	152	13	0.300755	62.4416	ENST00000581878	-1	MBP	152
chr18	74824179	74824331	152	13	0.300755	62.4416	ENST00000487778	-1	MBP	152
chr18	74824179	74824331	152	13	0.300755	62.4416	ENST00000490754	-1	MBP	152
chr18	74824179	74824331	152	13	0.300755	62.4416	ENST00000497479	-1	MBP	152
chr18	74824179	74824331	152	13	0.300755	62.4416	ENST00000583798	-1	MBP	152
chr18	74824179	74824331	152	13	0.300755	62.4416	ENST00000355994	-1	MBP	152
chr18	77586011	77586210	199	16	0.306642	61.1993	na	na	na	0
chr18	7011217	7011371	154	11	0.247675	41.7929	ENST00000389658	-1	LAMA1	154
chr18	7011217	7011371	154	11	0.247675	41.7929	ENST00000579014	-1	LAMA1	154
chr18	77170902	77171053	151	13	0.20156	40.6565	ENST00000253506	1	NFATC1	151
chr18	77170902	77171053	151	13	0.20156	40.6565	ENST00000591814	1	NFATC1	151
chr18	77170902	77171053	151	13	0.20156	40.6565	ENST00000397790	1	NFATC1	151
chr18	77170902	77171053	151	13	0.20156	40.6565	ENST00000587635	1	NFATC1	151
chr18	77170902	77171053	151	13	0.20156	40.6565	ENST00000542384	1	NFATC1	151
chr18	77170902	77171053	151	13	0.20156	40.6565	ENST00000427363	1	NFATC1	151
chr18	77170902	77171053	151	13	0.20156	40.6565	ENST00000318065	1	NFATC1	151
chr18	77170902	77171053	151	13	0.20156	40.6565	ENST00000590313	1	NFATC1	151
chr18	77170902	77171053	151	13	0.20156	40.6565	ENST00000592223	1	NFATC1	151
chr18	77170902	77171053	151	13	0.20156	40.6565	ENST00000329101	1	NFATC1	151
chr18	77170902	77171053	151	13	0.20156	40.6565	ENST00000586434	1	NFATC1	151
chr18	77170902	77171053	151	13	0.20156	40.6565	ENST00000545796	1	NFATC1	151
chr18	77171129	77171205	76	10	0.25398	31.7187	ENST00000253506	1	NFATC1	76
chr18	77171129	77171205	76	10	0.25398	31.7187	ENST00000591814	1	NFATC1	76
chr18	77171129	77171205	76	10	0.25398	31.7187	ENST00000397790	1	NFATC1	76
chr18	77171129	77171205	76	10	0.25398	31.7187	ENST00000587635	1	NFATC1	76
chr18	77171129	77171205	76	10	0.25398	31.7187	ENST00000542384	1	NFATC1	76
chr18	77171129	77171205	76	10	0.25398	31.7187	ENST00000427363	1	NFATC1	76
chr18	77171129	77171205	76	10	0.25398	31.7187	ENST00000318065	1	NFATC1	76
chr18	77171129	77171205	76	10	0.25398	31.7187	ENST00000590313	1	NFATC1	76
chr18	77171129	77171205	76	10	0.25398	31.7187	ENST00000592223	1	NFATC1	76
chr18	77171129	77171205	76	10	0.25398	31.7187	ENST00000329101	1	NFATC1	76
chr18	77171129	77171205	76	10	0.25398	31.7187	ENST00000586434	1	NFATC1	76
chr18	77171129	77171205	76	10	0.25398	31.7187	ENST00000545796	1	NFATC1	76
chr18	77585851	77585949	98	8	0.166781	23.9157	na	na	na	0
chr18	3495847	3495966	119	6	0.201833	19.8259	na	na	na	0
chr18	77269254	77269330	76	7	0.157846	19.7021	ENST00000590861	1	NFATC1	76
chr18	77269254	77269330	76	7	0.157846	19.7021	ENST00000253506	1	NFATC1	76
chr18	77269254	77269330	76	7	0.157846	19.7021	ENST00000397790	1	NFATC1	76
chr18	77269254	77269330	76	7	0.157846	19.7021	ENST00000542384	1	NFATC1	76
chr18	77269254	77269330	76	7	0.157846	19.7021	ENST00000427363	1	NFATC1	76
chr18	77269254	77269330	76	7	0.157846	19.7021	ENST00000318065	1	NFATC1	76
chr18	77269254	77269330	76	7	0.157846	19.7021	ENST00000590313	1	NFATC1	76
chr18	77269254	77269330	76	7	0.157846	19.7021	ENST00000329101	1	NFATC1	76
chr18	77269254	77269330	76	7	0.157846	19.7021	ENST00000586434	1	NFATC1	76
chr18	77269254	77269330	76	7	0.157846	19.7021	ENST00000545796	1	NFATC1	76
chr18	61604295	61604368	73	5	0.20849	19.0998	ENST00000599868	-1	AC009802.1	73
chr18	74114780	74114856	76	6	0.1733	16.187	ENST00000524431	-1	ZNF516	76
chr18	74114780	74114856	76	6	0.1733	16.187	ENST00000443185	-1	ZNF516	76
chr18	77284804	77284877	73	6	0.212326	16.085	ENST00000590861	1	NFATC1	73
chr18	77284804	77284877	73	6	0.212326	16.085	ENST00000590172	1	NFATC1	73
chr18	77284804	77284877	73	6	0.212326	16.085	ENST00000586695	1	NFATC1	73
chr18	77284804	77284877	73	6	0.212326	16.085	ENST00000253506	1	NFATC1	73
chr18	77284804	77284877	73	6	0.212326	16.085	ENST00000397790	1	NFATC1	73
chr18	77284804	77284877	73	6	0.212326	16.085	ENST00000542384	1	NFATC1	73
chr18	77284804	77284877	73	6	0.212326	16.085	ENST00000427363	1	NFATC1	73
chr18	77284804	77284877	73	6	0.212326	16.085	ENST00000318065	1	NFATC1	73
chr18	77284804	77284877	73	6	0.212326	16.085	ENST00000590313	1	NFATC1	73
chr18	77284804	77284877	73	6	0.212326	16.085	ENST00000329101	1	NFATC1	73
chr18	77284804	77284877	73	6	0.212326	16.085	ENST00000586434	1	NFATC1	73
chr18	77284804	77284877	73	6	0.212326	16.085	ENST00000545796	1	NFATC1	73
chr18	74700136	74700233	97	5	0.194187	15.9	ENST00000490319	-1	MBP	97
chr18	74700136	74700233	97	5	0.194187	15.9	ENST00000585201	-1	MBP	97
chr18	74700136	74700233	97	5	0.194187	15.9	ENST00000578715	-1	MBP	97
chr18	74700136	74700233	97	5	0.194187	15.9	ENST00000382582	-1	MBP	97
chr18	74700136	74700233	97	5	0.194187	15.9	ENST00000397875	-1	MBP	97
chr18	74700136	74700233	97	5	0.194187	15.9	ENST00000397866	-1	MBP	97
chr18	74700136	74700233	97	5	0.194187	15.9	ENST00000397865	-1	MBP	97
chr18	74700136	74700233	97	5	0.194187	15.9	ENST00000527041	-1	MBP	97
chr18	74700136	74700233	97	5	0.194187	15.9	ENST00000359645	-1	MBP	97
chr18	74700136	74700233	97	5	0.194187	15.9	ENST00000528160	-1	MBP	97
chr18	74700136	74700233	97	5	0.194187	15.9	ENST00000577755	-1	MBP	97
chr18	74700136	74700233	97	5	0.194187	15.9	ENST00000527975	-1	MBP	97
chr18	74700136	74700233	97	5	0.194187	15.9	ENST00000397869	-1	MBP	97
chr18	74700136	74700233	97	5	0.194187	15.9	ENST00000354542	-1	MBP	97
chr18	74700136	74700233	97	5	0.194187	15.9	ENST00000531144	-1	MBP	97
chr18	74700136	74700233	97	5	0.194187	15.9	ENST00000583474	-1	MBP	97
chr18	74700136	74700233	97	5	0.194187	15.9	ENST00000533278	-1	MBP	97
chr18	74700136	74700233	97	5	0.194187	15.9	ENST00000526111	-1	MBP	97
chr18	74700136	74700233	97	5	0.194187	15.9	ENST00000580402	-1	MBP	97
chr18	74700136	74700233	97	5	0.194187	15.9	ENST00000579129	-1	MBP	97
chr18	74700136	74700233	97	5	0.194187	15.9	ENST00000578193	-1	MBP	97
chr18	74700136	74700233	97	5	0.194187	15.9	ENST00000397868	-1	MBP	97
chr18	74700136	74700233	97	5	0.194187	15.9	ENST00000447114	-1	MBP	97
chr18	74700136	74700233	97	5	0.194187	15.9	ENST00000581179	-1	MBP	97
chr18	74700136	74700233	97	5	0.194187	15.9	ENST00000580473	-1	MBP	97
chr18	74700136	74700233	97	5	0.194187	15.9	ENST00000582282	-1	MBP	97
chr18	74700136	74700233	97	5	0.194187	15.9	ENST00000473302	-1	MBP	97
chr18	74700136	74700233	97	5	0.194187	15.9	ENST00000483025	-1	MBP	97
chr18	74700136	74700233	97	5	0.194187	15.9	ENST00000493623	-1	MBP	97
chr18	74700136	74700233	97	5	0.194187	15.9	ENST00000585216	-1	MBP	97
chr18	74700136	74700233	97	5	0.194187	15.9	ENST00000484548	-1	MBP	97
chr18	74700136	74700233	97	5	0.194187	15.9	ENST00000355994	-1	MBP	97
chr18	77489278	77489332	54	4	0.186226	12.2421	ENST00000299543	1	CTDP1	54
chr18	77489278	77489332	54	4	0.186226	12.2421	ENST00000075430	1	CTDP1	54
chr18	77489278	77489332	54	4	0.186226	12.2421	ENST00000591598	1	CTDP1	54
chr18	60904237	60904346	109	4	0.220346	11.533	ENST00000398117	-1	BCL2	109
chr18	60904237	60904346	109	4	0.220346	11.533	ENST00000333681	-1	BCL2	109
chr19	10404933	10405370	437	37	0.273612	124.668	ENST00000221980	1	ICAM5	437
chr19	10404933	10405370	437	37	0.273612	124.668	ENST00000586480	1	ICAM5	437
chr19	10404258	10404539	281	21	0.262146	74.3682	ENST00000221980	1	ICAM5	281
chr19	10404258	10404539	281	21	0.262146	74.3682	ENST00000586480	1	ICAM5	281
chr19	10404258	10404539	281	21	0.262146	74.3682	ENST00000589379	-1	CTD-2369P2.8	281
chr19	2622479	2622717	238	23	0.230812	63.6431	ENST00000382159	-1	GNG7	238
chr19	2622479	2622717	238	23	0.230812	63.6431	ENST00000587867	-1	GNG7	238
chr19	681281	681461	180	17	0.243151	61.3494	ENST00000591552	1	FSTL3	180
chr19	681281	681461	180	17	0.243151	61.3494	ENST00000588773	1	FSTL3	180
chr19	681281	681461	180	17	0.243151	61.3494	ENST00000589185	1	FSTL3	180
chr19	681281	681461	180	17	0.243151	61.3494	ENST00000592058	1	FSTL3	180
chr19	681281	681461	180	17	0.243151	61.3494	ENST00000592947	1	FSTL3	180
chr19	681281	681461	180	17	0.243151	61.3494	ENST00000591573	1	FSTL3	180
chr19	681281	681461	180	17	0.243151	61.3494	ENST00000605925	1	FSTL3	180
chr19	681281	681461	180	17	0.243151	61.3494	ENST00000166139	1	FSTL3	180
chr19	54377013	54377128	115	16	0.216285	45.9861	ENST00000421337	1	MYADM	115
chr19	54377013	54377128	115	16	0.216285	45.9861	ENST00000448420	1	MYADM	115
chr19	54377013	54377128	115	16	0.216285	45.9861	ENST00000439000	1	MYADM	115
chr19	54377013	54377128	115	16	0.216285	45.9861	ENST00000391768	1	MYADM	115
chr19	54377013	54377128	115	16	0.216285	45.9861	ENST00000414489	1	MYADM	115
chr19	54377013	54377128	115	16	0.216285	45.9861	ENST00000455835	-1	AC008753.6	115
chr19	54377013	54377128	115	16	0.216285	45.9861	ENST00000391770	1	MYADM	115
chr19	54377013	54377128	115	16	0.216285	45.9861	ENST00000391769	1	MYADM	115
chr19	54377013	54377128	115	16	0.216285	45.9861	ENST00000336967	1	MYADM	115
chr19	54377013	54377128	115	16	0.216285	45.9861	ENST00000391771	1	MYADM	115
chr19	3611971	3612101	130	17	0.129026	41.8903	ENST00000591726	-1	CACTIN	130
chr19	3611971	3612101	130	17	0.129026	41.8903	ENST00000592721	-1	CACTIN	130
chr19	3611971	3612101	130	17	0.129026	41.8903	ENST00000592274	1	CACTIN-AS1	130
chr19	3611971	3612101	130	17	0.129026	41.8903	ENST00000429344	-1	CACTIN	130
chr19	3611971	3612101	130	17	0.129026	41.8903	ENST00000585942	-1	CACTIN	130
chr19	3611971	3612101	130	17	0.129026	41.8903	ENST00000589321	-1	CACTIN	130
chr19	3611971	3612101	130	17	0.129026	41.8903	ENST00000587175	-1	CACTIN	130
chr19	3611971	3612101	130	17	0.129026	41.8903	ENST00000221899	-1	CACTIN	130
chr19	3611971	3612101	130	17	0.129026	41.8903	ENST00000248420	-1	CACTIN	130
chr19	812312	812377	65	10	0.241376	39.7777	ENST00000583431	1	MIR3187	65
chr19	812312	812377	65	10	0.241376	39.7777	ENST00000356948	1	PTBP1	8
chr19	812312	812377	65	10	0.241376	39.7777	ENST00000349038	1	PTBP1	8
chr19	812312	812377	65	10	0.241376	39.7777	ENST00000394601	1	PTBP1	8
chr19	812312	812377	65	10	0.241376	39.7777	ENST00000350092	1	PTBP1	15
chr19	17918998	17919127	129	12	0.244937	39.3681	ENST00000599265	1	B3GNT3	129
chr19	17918998	17919127	129	12	0.244937	39.3681	ENST00000318683	1	B3GNT3	129
chr19	17918998	17919127	129	12	0.244937	39.3681	ENST00000595387	1	B3GNT3	129
chr19	18233987	18234148	161	10	0.209971	39.2434	ENST00000601226	1	MAST3	161
chr19	18233987	18234148	161	10	0.209971	39.2434	ENST00000262811	1	MAST3	161
chr19	18233987	18234148	161	10	0.209971	39.2434	ENST00000608648	1	MAST3	161
chr19	815020	815177	157	13	0.202673	36.5931	ENST00000359894	-1	LPPR3	157
chr19	815020	815177	157	13	0.202673	36.5931	ENST00000520876	-1	LPPR3	157
chr19	815020	815177	157	13	0.202673	36.5931	ENST00000517665	-1	LPPR3	157
chr19	1423753	1423872	119	13	0.163109	35.9141	ENST00000336761	1	DAZAP1	119
chr19	1423753	1423872	119	13	0.163109	35.9141	ENST00000233078	1	DAZAP1	119
chr19	1423753	1423872	119	13	0.163109	35.9141	ENST00000586579	1	DAZAP1	119
chr19	1423753	1423872	119	13	0.163109	35.9141	ENST00000592453	1	DAZAP1	119
chr19	1423753	1423872	119	13	0.163109	35.9141	ENST00000589484	1	DAZAP1	119
chr19	1423753	1423872	119	13	0.163109	35.9141	ENST00000585485	1	DAZAP1	119
chr19	1271941	1272091	150	12	0.213202	33.8189	ENST00000585832	-1	CIRBP-AS1	150
chr19	1271941	1272091	150	12	0.213202	33.8189	ENST00000600215	-1	CIRBP-AS1	150
chr19	1271941	1272091	150	12	0.213202	33.8189	ENST00000589660	1	CIRBP	150
chr19	1271941	1272091	150	12	0.213202	33.8189	ENST00000589266	1	CIRBP	150
chr19	1271941	1272091	150	12	0.213202	33.8189	ENST00000588090	1	CIRBP	150
chr19	1271941	1272091	150	12	0.213202	33.8189	ENST00000591935	1	CIRBP	150
chr19	1271941	1272091	150	12	0.213202	33.8189	ENST00000586548	1	CIRBP	86
chr19	1271941	1272091	150	12	0.213202	33.8189	ENST00000585913	1	CIRBP	150
chr19	1271941	1272091	150	12	0.213202	33.8189	ENST00000593128	1	CIRBP	150
chr19	1271941	1272091	150	12	0.213202	33.8189	ENST00000589710	1	CIRBP	150
chr19	1271941	1272091	150	12	0.213202	33.8189	ENST00000588230	1	CIRBP	150
chr19	1271941	1272091	150	12	0.213202	33.8189	ENST00000591097	1	CIRBP	150
chr19	1271941	1272091	150	12	0.213202	33.8189	ENST00000590704	1	CIRBP	150
chr19	1271941	1272091	150	12	0.213202	33.8189	ENST00000413636	1	CIRBP	150
chr19	1271941	1272091	150	12	0.213202	33.8189	ENST00000586472	1	CIRBP	150
chr19	1271941	1272091	150	12	0.213202	33.8189	ENST00000589686	1	CIRBP	150
chr19	1271941	1272091	150	12	0.213202	33.8189	ENST00000593093	1	CIRBP	150
chr19	1271941	1272091	150	12	0.213202	33.8189	ENST00000590347	1	CIRBP	150
chr19	1271941	1272091	150	12	0.213202	33.8189	ENST00000587169	1	CIRBP	150
chr19	1271941	1272091	150	12	0.213202	33.8189	ENST00000593048	1	CIRBP	150
chr19	1271941	1272091	150	12	0.213202	33.8189	ENST00000587323	1	CIRBP	150
chr19	1271941	1272091	150	12	0.213202	33.8189	ENST00000320936	1	CIRBP	150
chr19	1271941	1272091	150	12	0.213202	33.8189	ENST00000592412	1	CIRBP	150
chr19	1271941	1272091	150	12	0.213202	33.8189	ENST00000586636	1	CIRBP	150
chr19	1271941	1272091	150	12	0.213202	33.8189	ENST00000591055	1	CIRBP	150
chr19	1271941	1272091	150	12	0.213202	33.8189	ENST00000591376	1	CIRBP	150
chr19	1271941	1272091	150	12	0.213202	33.8189	ENST00000587896	1	CIRBP	150
chr19	1271941	1272091	150	12	0.213202	33.8189	ENST00000589235	1	CIRBP	150
chr19	1271941	1272091	150	12	0.213202	33.8189	ENST00000585914	1	CIRBP	150
chr19	1271941	1272091	150	12	0.213202	33.8189	ENST00000590171	1	CIRBP	150
chr19	1271941	1272091	150	12	0.213202	33.8189	ENST00000585630	1	CIRBP	150
chr19	1271941	1272091	150	12	0.213202	33.8189	ENST00000586773	1	CIRBP	150
chr19	1271941	1272091	150	12	0.213202	33.8189	ENST00000587812	1	CIRBP	115
chr19	1271941	1272091	150	12	0.213202	33.8189	ENST00000592234	1	CIRBP	150
chr19	1271941	1272091	150	12	0.213202	33.8189	ENST00000590188	1	CIRBP	150
chr19	1271941	1272091	150	12	0.213202	33.8189	ENST00000588917	1	CIRBP	150
chr19	1271941	1272091	150	12	0.213202	33.8189	ENST00000586555	1	CIRBP	150
chr19	1271941	1272091	150	12	0.213202	33.8189	ENST00000444172	1	CIRBP	150
chr19	1271941	1272091	150	12	0.213202	33.8189	ENST00000588030	1	CIRBP	150
chr19	1271941	1272091	150	12	0.213202	33.8189	ENST00000409293	1	C19orf24	150
chr19	1271941	1272091	150	12	0.213202	33.8189	ENST00000469144	1	C19orf24	150
chr19	1271941	1272091	150	12	0.213202	33.8189	ENST00000590269	1	C19orf24	150
chr19	1271941	1272091	150	12	0.213202	33.8189	ENST00000485191	1	C19orf24	150
chr19	10403845	10404120	275	12	0.238697	33.3496	ENST00000221980	1	ICAM5	275
chr19	10403845	10404120	275	12	0.238697	33.3496	ENST00000586480	1	ICAM5	275
chr19	10403845	10404120	275	12	0.238697	33.3496	ENST00000589379	-1	CTD-2369P2.8	275
chr19	18280579	18280697	118	12	0.19731	33.0944	ENST00000222254	1	PIK3R2	118
chr19	18280579	18280697	118	12	0.19731	33.0944	ENST00000426902	1	PIK3R2	118
chr19	18280579	18280697	118	12	0.19731	33.0944	ENST00000593731	1	PIK3R2	118
chr19	18280579	18280697	118	12	0.19731	33.0944	ENST00000597802	1	IFI30	118
chr19	18280579	18280697	118	12	0.19731	33.0944	ENST00000407280	1	IFI30	118
chr19	18280579	18280697	118	12	0.19731	33.0944	ENST00000600463	1	IFI30	118
chr19	18234805	18234912	107	10	0.173292	31.7359	ENST00000601226	1	MAST3	107
chr19	18234805	18234912	107	10	0.173292	31.7359	ENST00000262811	1	MAST3	107
chr19	18234805	18234912	107	10	0.173292	31.7359	ENST00000608648	1	MAST3	107
chr19	2294369	2294485	116	9	0.351573	29.9074	ENST00000585527	-1	LINGO3	116
chr19	2294369	2294485	116	9	0.351573	29.9074	ENST00000404279	-1	LINGO3	116
chr19	941423	941528	105	11	0.188267	27.8658	ENST00000263620	1	ARID3A	105
chr19	941423	941528	105	11	0.188267	27.8658	ENST00000587532	1	ARID3A	105
chr19	3191300	3191364	64	7	0.289945	25.1655	ENST00000590671	1	NCLN	64
chr19	3191300	3191364	64	7	0.289945	25.1655	ENST00000246117	1	NCLN	64
chr19	3191300	3191364	64	7	0.289945	25.1655	ENST00000588428	1	NCLN	64
chr19	2076896	2076953	57	8	0.179406	24.933	ENST00000592143	-1	MOB3A	57
chr19	2076896	2076953	57	8	0.179406	24.933	ENST00000592280	-1	MOB3A	57
chr19	2076896	2076953	57	8	0.179406	24.933	ENST00000357066	-1	MOB3A	57
chr19	2546789	2546858	69	8	0.289571	24.554	ENST00000382159	-1	GNG7	69
chr19	2546789	2546858	69	8	0.289571	24.554	ENST00000587867	-1	GNG7	69
chr19	2546909	2546983	74	7	0.273531	24.5108	ENST00000382159	-1	GNG7	74
chr19	2546909	2546983	74	7	0.273531	24.5108	ENST00000587867	-1	GNG7	74
chr19	14673010	14673088	78	7	0.242233	24.0455	ENST00000594545	1	TECR	78
chr19	14673010	14673088	78	7	0.242233	24.0455	ENST00000601461	1	TECR	78
chr19	14673010	14673088	78	7	0.242233	24.0455	ENST00000600395	1	TECR	78
chr19	14673010	14673088	78	7	0.242233	24.0455	ENST00000601187	1	TECR	78
chr19	14673010	14673088	78	7	0.242233	24.0455	ENST00000601350	1	TECR	78
chr19	14673010	14673088	78	7	0.242233	24.0455	ENST00000599101	1	TECR	78
chr19	14673010	14673088	78	7	0.242233	24.0455	ENST00000593775	1	TECR	78
chr19	14673010	14673088	78	7	0.242233	24.0455	ENST00000598408	1	TECR	78
chr19	14673010	14673088	78	7	0.242233	24.0455	ENST00000594958	1	TECR	78
chr19	14673010	14673088	78	7	0.242233	24.0455	ENST00000600076	1	TECR	78
chr19	14673010	14673088	78	7	0.242233	24.0455	ENST00000215567	1	TECR	78
chr19	14673010	14673088	78	7	0.242233	24.0455	ENST00000598298	1	TECR	78
chr19	14673010	14673088	78	7	0.242233	24.0455	ENST00000596073	1	TECR	78
chr19	14673010	14673088	78	7	0.242233	24.0455	ENST00000600083	1	TECR	78
chr19	14673010	14673088	78	7	0.242233	24.0455	ENST00000598987	1	TECR	78
chr19	14673010	14673088	78	7	0.242233	24.0455	ENST00000601652	1	TECR	78
chr19	14673010	14673088	78	7	0.242233	24.0455	ENST00000593637	1	TECR	78
chr19	14673010	14673088	78	7	0.242233	24.0455	ENST00000594807	1	TECR	78
chr19	14673010	14673088	78	7	0.242233	24.0455	ENST00000598333	1	TECR	78
chr19	14673010	14673088	78	7	0.242233	24.0455	ENST00000596953	1	TECR	78
chr19	14673010	14673088	78	7	0.242233	24.0455	ENST00000597607	1	TECR	78
chr19	14673010	14673088	78	7	0.242233	24.0455	ENST00000596164	1	TECR	78
chr19	14673010	14673088	78	7	0.242233	24.0455	ENST00000598715	1	TECR	78
chr19	14673010	14673088	78	7	0.242233	24.0455	ENST00000598918	1	TECR	78
chr19	14673010	14673088	78	7	0.242233	24.0455	ENST00000436007	1	TECR	78
chr19	16677367	16677462	95	6	0.268725	22.5126	ENST00000595753	-1	SLC35E1	95
chr19	16677367	16677462	95	6	0.268725	22.5126	ENST00000409648	-1	SLC35E1	95
chr19	16677367	16677462	95	6	0.268725	22.5126	ENST00000436553	-1	SLC35E1	95
chr19	16677367	16677462	95	6	0.268725	22.5126	ENST00000600356	-1	SLC35E1	95
chr19	16677367	16677462	95	6	0.268725	22.5126	ENST00000470077	-1	SLC35E1	95
chr19	16677367	16677462	95	6	0.268725	22.5126	ENST00000488894	-1	SLC35E1	95
chr19	16677367	16677462	95	6	0.268725	22.5126	ENST00000431408	-1	SLC35E1	95
chr19	16677367	16677462	95	6	0.268725	22.5126	ENST00000409035	-1	CTD-3222D19.2	95
chr19	4544437	4544496	59	8	0.184377	22.0756	ENST00000584223	1	RN7SL121P	59
chr19	4544437	4544496	59	8	0.184377	22.0756	ENST00000586883	-1	LRG1	59
chr19	4544437	4544496	59	8	0.184377	22.0756	ENST00000586020	-1	CTB-50L17.14	59
chr19	4544437	4544496	59	8	0.184377	22.0756	ENST00000306390	-1	LRG1	59
chr19	4544437	4544496	59	8	0.184377	22.0756	ENST00000586582	-1	SEMA6B	59
chr19	4544437	4544496	59	8	0.184377	22.0756	ENST00000586965	-1	SEMA6B	59
chr19	4544437	4544496	59	8	0.184377	22.0756	ENST00000301293	-1	SEMA6B	59
chr19	13216141	13216202	61	7	0.224438	21.9475	ENST00000264824	-1	LYL1	61
chr19	13216141	13216202	61	7	0.224438	21.9475	ENST00000590974	-1	LYL1	61
chr19	13216141	13216202	61	7	0.224438	21.9475	ENST00000590120	-1	LYL1	61
chr19	13216141	13216202	61	7	0.224438	21.9475	ENST00000221504	-1	TRMT1	61
chr19	13216141	13216202	61	7	0.224438	21.9475	ENST00000593157	-1	TRMT1	61
chr19	13216141	13216202	61	7	0.224438	21.9475	ENST00000592062	-1	TRMT1	61
chr19	13216141	13216202	61	7	0.224438	21.9475	ENST00000588511	-1	TRMT1	61
chr19	13216141	13216202	61	7	0.224438	21.9475	ENST00000357720	-1	TRMT1	61
chr19	13216141	13216202	61	7	0.224438	21.9475	ENST00000437766	-1	TRMT1	61
chr19	2394673	2394780	107	6	0.280363	21.0542	ENST00000395264	1	TMPRSS9	107
chr19	2394673	2394780	107	6	0.280363	21.0542	ENST00000332578	1	TMPRSS9	107
chr19	2394673	2394780	107	6	0.280363	21.0542	ENST00000592650	1	TMPRSS9	107
chr19	2273172	2273238	66	7	0.196544	19.755	ENST00000590976	-1	JSRP1	66
chr19	2273172	2273238	66	7	0.196544	19.755	ENST00000582888	1	OAZ1	66
chr19	2273172	2273238	66	7	0.196544	19.755	ENST00000590943	1	OAZ1	66
chr19	2273172	2273238	66	7	0.196544	19.755	ENST00000602676	1	OAZ1	66
chr19	2273172	2273238	66	7	0.196544	19.755	ENST00000583542	1	OAZ1	66
chr19	2273172	2273238	66	7	0.196544	19.755	ENST00000581150	1	OAZ1	48
chr19	2273172	2273238	66	7	0.196544	19.755	ENST00000593012	1	OAZ1	66
chr19	2273172	2273238	66	7	0.196544	19.755	ENST00000588673	1	OAZ1	1
chr19	2273172	2273238	66	7	0.196544	19.755	ENST00000586054	1	OAZ1	66
chr19	2273172	2273238	66	7	0.196544	19.755	ENST00000592727	1	OAZ1	66
chr19	2273172	2273238	66	7	0.196544	19.755	ENST00000589739	1	OAZ1	66
chr19	2273172	2273238	66	7	0.196544	19.755	ENST00000322297	1	OAZ1	66
chr19	2273172	2273238	66	7	0.196544	19.755	ENST00000593238	-1	JSRP1	66
chr19	10404798	10404867	69	6	0.228823	18.9025	ENST00000221980	1	ICAM5	69
chr19	10404798	10404867	69	6	0.228823	18.9025	ENST00000586480	1	ICAM5	69
chr19	814886	814961	75	7	0.153354	18.1023	ENST00000359894	-1	LPPR3	75
chr19	814886	814961	75	7	0.153354	18.1023	ENST00000520876	-1	LPPR3	75
chr19	814886	814961	75	7	0.153354	18.1023	ENST00000517665	-1	LPPR3	75
chr19	8553642	8553715	73	6	0.202654	18.0052	ENST00000596295	1	HNRNPM	73
chr19	8553642	8553715	73	6	0.202654	18.0052	ENST00000602219	1	HNRNPM	73
chr19	8553642	8553715	73	6	0.202654	18.0052	ENST00000348943	1	HNRNPM	73
chr19	8553642	8553715	73	6	0.202654	18.0052	ENST00000325495	1	HNRNPM	73
chr19	8553642	8553715	73	6	0.202654	18.0052	ENST00000600806	1	HNRNPM	73
chr19	3698228	3698322	94	7	0.132389	17.8065	ENST00000335312	-1	PIP5K1C	94
chr19	3698228	3698322	94	7	0.132389	17.8065	ENST00000539785	-1	PIP5K1C	94
chr19	3698228	3698322	94	7	0.132389	17.8065	ENST00000589578	-1	PIP5K1C	94
chr19	3698228	3698322	94	7	0.132389	17.8065	ENST00000537021	-1	PIP5K1C	94
chr19	3698228	3698322	94	7	0.132389	17.8065	ENST00000587482	-1	PIP5K1C	94
chr19	427258	427319	61	7	0.202189	17.236	ENST00000588376	-1	SHC2	61
chr19	427258	427319	61	7	0.202189	17.236	ENST00000264554	-1	SHC2	61
chr19	427258	427319	61	7	0.202189	17.236	ENST00000589922	-1	SHC2	61
chr19	427258	427319	61	7	0.202189	17.236	ENST00000590170	-1	SHC2	61
chr19	13121229	13121305	76	7	0.182035	16.5974	ENST00000590027	1	NFIX	76
chr19	13121229	13121305	76	7	0.182035	16.5974	ENST00000585382	1	NFIX	76
chr19	13121229	13121305	76	7	0.182035	16.5974	ENST00000397661	1	NFIX	76
chr19	13121229	13121305	76	7	0.182035	16.5974	ENST00000592199	1	NFIX	76
chr19	2093839	2093953	114	5	0.234457	14.8316	ENST00000591326	-1	MOB3A	114
chr19	2093839	2093953	114	5	0.234457	14.8316	ENST00000357066	-1	MOB3A	114
chr19	2093839	2093953	114	5	0.234457	14.8316	ENST00000591236	-1	MOB3A	114
chr19	2093839	2093953	114	5	0.234457	14.8316	ENST00000589902	-1	MOB3A	114
chr19	2093839	2093953	114	5	0.234457	14.8316	ENST00000588048	-1	MOB3A	114
chr19	2093839	2093953	114	5	0.234457	14.8316	ENST00000481489	1	IZUMO4	114
chr19	2093839	2093953	114	5	0.234457	14.8316	ENST00000395307	1	IZUMO4	114
chr19	2093839	2093953	114	5	0.234457	14.8316	ENST00000497445	1	IZUMO4	114
chr19	2093839	2093953	114	5	0.234457	14.8316	ENST00000478879	1	IZUMO4	114
chr19	2093839	2093953	114	5	0.234457	14.8316	ENST00000395301	1	IZUMO4	114
chr19	2093839	2093953	114	5	0.234457	14.8316	ENST00000498554	1	IZUMO4	114
chr19	2093839	2093953	114	5	0.234457	14.8316	ENST00000590985	1	IZUMO4	114
chr19	2093839	2093953	114	5	0.234457	14.8316	ENST00000591894	1	IZUMO4	114
chr19	2093839	2093953	114	5	0.234457	14.8316	ENST00000588003	1	IZUMO4	114
chr19	2093839	2093953	114	5	0.234457	14.8316	ENST00000593185	1	IZUMO4	52
chr19	2093839	2093953	114	5	0.234457	14.8316	ENST00000395296	1	IZUMO4	114
chr19	7926720	7926785	65	6	0.213916	14.1071	ENST00000601766	1	EVI5L	65
chr19	7926720	7926785	65	6	0.213916	14.1071	ENST00000270530	1	EVI5L	65
chr19	7926720	7926785	65	6	0.213916	14.1071	ENST00000538904	1	EVI5L	65
chr19	1882669	1882775	106	5	0.153681	14.0221	ENST00000292577	-1	ABHD17A	106
chr19	1882669	1882775	106	5	0.153681	14.0221	ENST00000250974	-1	ABHD17A	106
chr19	1882669	1882775	106	5	0.153681	14.0221	ENST00000588598	-1	ABHD17A	106
chr19	1882669	1882775	106	5	0.153681	14.0221	ENST00000591351	-1	ABHD17A	106
chr19	1882669	1882775	106	5	0.153681	14.0221	ENST00000590661	-1	ABHD17A	106
chr19	1882669	1882775	106	5	0.153681	14.0221	ENST00000592757	-1	ABHD17A	106
chr19	16178203	16178254	51	5	0.173995	12.8634	ENST00000589897	1	TPM4	51
chr19	16178203	16178254	51	5	0.173995	12.8634	ENST00000344824	1	TPM4	51
chr19	16178203	16178254	51	5	0.173995	12.8634	ENST00000586499	1	TPM4	51
chr19	16178203	16178254	51	5	0.173995	12.8634	ENST00000538887	1	TPM4	51
chr19	2635077	2635151	74	4	0.218334	11.0595	ENST00000382159	-1	GNG7	74
chr19	2635077	2635151	74	4	0.218334	11.0595	ENST00000587867	-1	GNG7	74
chr1	146549662	146549873	211	23	0.273357	55.0792	ENST00000364272	1	RNVU1-8	211
chr1	146549662	146549873	211	23	0.273357	55.0792	ENST00000444082	-1	NBPF13P	211
chr1	3514863	3515014	151	17	0.154631	44.9577	ENST00000356575	-1	MEGF6	151
chr1	3514863	3515014	151	17	0.154631	44.9577	ENST00000485002	-1	MEGF6	151
chr1	7842280	7842440	160	10	0.234029	44.8564	ENST00000377541	1	PER3	160
chr1	7842280	7842440	160	10	0.234029	44.8564	ENST00000473653	1	PER3	160
chr1	7842280	7842440	160	10	0.234029	44.8564	ENST00000602883	1	PER3	58
chr1	7842280	7842440	160	10	0.234029	44.8564	ENST00000377532	1	PER3	160
chr1	7842280	7842440	160	10	0.234029	44.8564	ENST00000361923	1	PER3	160
chr1	27440499	27440680	181	12	0.224768	35.8186	ENST00000263980	-1	SLC9A1	181
chr1	27440499	27440680	181	12	0.224768	35.8186	ENST00000374086	-1	SLC9A1	181
chr1	27440499	27440680	181	12	0.224768	35.8186	ENST00000545949	-1	SLC9A1	181
chr1	2995532	2995655	123	11	0.234437	32.459	ENST00000607632	1	PRDM16	123
chr1	2995532	2995655	123	11	0.234437	32.459	ENST00000511072	1	PRDM16	123
chr1	2995532	2995655	123	11	0.234437	32.459	ENST00000378391	1	PRDM16	123
chr1	2995532	2995655	123	11	0.234437	32.459	ENST00000514189	1	PRDM16	123
chr1	2995532	2995655	123	11	0.234437	32.459	ENST00000270722	1	PRDM16	123
chr1	2995532	2995655	123	11	0.234437	32.459	ENST00000378398	1	PRDM16	123
chr1	2995532	2995655	123	11	0.234437	32.459	ENST00000441472	1	PRDM16	123
chr1	2995532	2995655	123	11	0.234437	32.459	ENST00000442529	1	PRDM16	123
chr1	45189798	45189876	78	9	0.218354	32.0449	ENST00000362507	-1	RNU5F-1	78
chr1	45189798	45189876	78	9	0.218354	32.0449	ENST00000424484	1	C1orf228	78
chr1	45189798	45189876	78	9	0.218354	32.0449	ENST00000458657	1	C1orf228	78
chr1	45189798	45189876	78	9	0.218354	32.0449	ENST00000357508	1	C1orf228	78
chr1	45189798	45189876	78	9	0.218354	32.0449	ENST00000421398	1	C1orf228	78
chr1	45189798	45189876	78	9	0.218354	32.0449	ENST00000444751	1	C1orf228	78
chr1	45189798	45189876	78	9	0.218354	32.0449	ENST00000434068	1	C1orf228	78
chr1	45189798	45189876	78	9	0.218354	32.0449	ENST00000434520	1	C1orf228	78
chr1	45189798	45189876	78	9	0.218354	32.0449	ENST00000427321	1	C1orf228	78
chr1	45189798	45189876	78	9	0.218354	32.0449	ENST00000446792	1	C1orf228	78
chr1	45189798	45189876	78	9	0.218354	32.0449	ENST00000444525	1	C1orf228	78
chr1	45189798	45189876	78	9	0.218354	32.0449	ENST00000440383	1	C1orf228	78
chr1	45189798	45189876	78	9	0.218354	32.0449	ENST00000427336	1	C1orf228	78
chr1	45189798	45189876	78	9	0.218354	32.0449	ENST00000418779	1	C1orf228	78
chr1	45189798	45189876	78	9	0.218354	32.0449	ENST00000568406	1	C1orf228	78
chr1	45189798	45189876	78	9	0.218354	32.0449	ENST00000535358	1	C1orf228	78
chr1	1072024	1072144	120	9	0.274373	30.2009	ENST00000416774	1	RP11-465B22.5	120
chr1	230415377	230415514	137	10	0.165409	29.5425	ENST00000485438	1	GALNT2	137
chr1	230415377	230415514	137	10	0.165409	29.5425	ENST00000366672	1	GALNT2	137
chr1	230415377	230415514	137	10	0.165409	29.5425	ENST00000543760	1	GALNT2	137
chr1	2509176	2509298	122	11	0.190826	28.6467	ENST00000424215	1	RP3-395M20.9	122
chr1	1859608	1859789	181	7	0.241365	25.4571	ENST00000464311	-1	C1orf222	181
chr1	1859608	1859789	181	7	0.241365	25.4571	ENST00000412120	-1	C1orf222	181
chr1	1859608	1859789	181	7	0.241365	25.4571	ENST00000493964	-1	C1orf222	181
chr1	3142956	3143095	139	7	0.227486	25.2766	ENST00000511072	1	PRDM16	139
chr1	3142956	3143095	139	7	0.227486	25.2766	ENST00000378391	1	PRDM16	139
chr1	3142956	3143095	139	7	0.227486	25.2766	ENST00000514189	1	PRDM16	139
chr1	3142956	3143095	139	7	0.227486	25.2766	ENST00000270722	1	PRDM16	139
chr1	3142956	3143095	139	7	0.227486	25.2766	ENST00000378398	1	PRDM16	139
chr1	3142956	3143095	139	7	0.227486	25.2766	ENST00000441472	1	PRDM16	139
chr1	3142956	3143095	139	7	0.227486	25.2766	ENST00000442529	1	PRDM16	139
chr1	203652072	203652174	102	7	0.237119	23.5437	ENST00000357681	1	ATP2B4	102
chr1	203652072	203652174	102	7	0.237119	23.5437	ENST00000341360	1	ATP2B4	102
chr1	203652072	203652174	102	7	0.237119	23.5437	ENST00000367218	1	ATP2B4	102
chr1	203652072	203652174	102	7	0.237119	23.5437	ENST00000367219	1	ATP2B4	102
chr1	203652072	203652174	102	7	0.237119	23.5437	ENST00000391954	1	ATP2B4	102
chr1	3563954	3564057	103	8	0.133618	23.1315	ENST00000479331	-1	WRAP73	103
chr1	3563954	3564057	103	8	0.133618	23.1315	ENST00000378322	-1	WRAP73	103
chr1	3563954	3564057	103	8	0.133618	23.1315	ENST00000270708	-1	WRAP73	103
chr1	3563954	3564057	103	8	0.133618	23.1315	ENST00000424367	-1	WRAP73	103
chr1	3563954	3564057	103	8	0.133618	23.1315	ENST00000465916	-1	WRAP73	103
chr1	3563954	3564057	103	8	0.133618	23.1315	ENST00000419924	-1	WRAP73	103
chr1	946982	947092	110	9	0.177071	22.73	ENST00000379389	1	ISG15	110
chr1	946982	947092	110	9	0.177071	22.73	ENST00000423619	-1	RP11-54O7.10	110
chr1	33799804	33799900	96	6	0.211115	21.2655	ENST00000583214	-1	MIR3605	96
chr1	33799804	33799900	96	6	0.211115	21.2655	ENST00000473158	-1	PHC2	96
chr1	33799804	33799900	96	6	0.211115	21.2655	ENST00000485928	-1	PHC2	96
chr1	33799804	33799900	96	6	0.211115	21.2655	ENST00000373418	-1	PHC2	96
chr1	33799804	33799900	96	6	0.211115	21.2655	ENST00000373422	-1	PHC2	96
chr1	33799804	33799900	96	6	0.211115	21.2655	ENST00000257118	-1	PHC2	96
chr1	33799804	33799900	96	6	0.211115	21.2655	ENST00000467894	-1	PHC2	96
chr1	33799804	33799900	96	6	0.211115	21.2655	ENST00000486897	-1	PHC2	96
chr1	33799804	33799900	96	6	0.211115	21.2655	ENST00000493483	-1	PHC2	96
chr1	33799804	33799900	96	6	0.211115	21.2655	ENST00000431992	-1	PHC2	96
chr1	33799804	33799900	96	6	0.211115	21.2655	ENST00000419414	-1	PHC2	96
chr1	33799804	33799900	96	6	0.211115	21.2655	ENST00000373416	-1	PHC2	96
chr1	1690607	1690660	53	6	0.237623	19.7734	ENST00000498806	-1	NADK	53
chr1	1690607	1690660	53	6	0.237623	19.7734	ENST00000469045	-1	NADK	53
chr1	1690607	1690660	53	6	0.237623	19.7734	ENST00000480499	-1	NADK	53
chr1	1690607	1690660	53	6	0.237623	19.7734	ENST00000497747	-1	NADK	53
chr1	1690607	1690660	53	6	0.237623	19.7734	ENST00000477235	-1	NADK	53
chr1	1690607	1690660	53	6	0.237623	19.7734	ENST00000489538	-1	NADK	53
chr1	1690607	1690660	53	6	0.237623	19.7734	ENST00000497615	-1	NADK	53
chr1	1690607	1690660	53	6	0.237623	19.7734	ENST00000497186	-1	NADK	53
chr1	1690607	1690660	53	6	0.237623	19.7734	ENST00000400922	-1	NADK	53
chr1	1690607	1690660	53	6	0.237623	19.7734	ENST00000342348	-1	NADK	53
chr1	1690607	1690660	53	6	0.237623	19.7734	ENST00000341426	-1	NADK	53
chr1	1690607	1690660	53	6	0.237623	19.7734	ENST00000341991	-1	NADK	53
chr1	1690607	1690660	53	6	0.237623	19.7734	ENST00000378625	-1	NADK	53
chr1	1690607	1690660	53	6	0.237623	19.7734	ENST00000492845	-1	NADK	53
chr1	1690607	1690660	53	6	0.237623	19.7734	ENST00000492768	-1	NADK	53
chr1	1690607	1690660	53	6	0.237623	19.7734	ENST00000460602	-1	NADK	53
chr1	1690607	1690660	53	6	0.237623	19.7734	ENST00000344463	-1	NADK	53
chr1	78313729	78313800	71	5	0.280437	19.5897	ENST00000444067	1	NSRP1P1	71
chr1	78313729	78313800	71	5	0.280437	19.5897	ENST00000476203	1	FAM73A	71
chr1	78313729	78313800	71	5	0.280437	19.5897	ENST00000370791	1	FAM73A	71
chr1	78313729	78313800	71	5	0.280437	19.5897	ENST00000443751	1	FAM73A	71
chr1	3819627	3819823	196	5	0.220349	18.9806	ENST00000486765	-1	C1orf174	196
chr1	3819627	3819823	196	5	0.220349	18.9806	ENST00000361605	-1	C1orf174	196
chr1	3819627	3819823	196	5	0.220349	18.9806	ENST00000474140	-1	C1orf174	196
chr1	3819627	3819823	196	5	0.220349	18.9806	ENST00000413332	1	RP13-15E13.1	196
chr1	3819627	3819823	196	5	0.220349	18.9806	ENST00000442673	1	RP13-15E13.1	196
chr1	3819627	3819823	196	5	0.220349	18.9806	ENST00000439488	1	RP13-15E13.1	196
chr1	78011740	78011814	74	5	0.195978	18.6182	ENST00000478255	1	AK5	74
chr1	78011740	78011814	74	5	0.195978	18.6182	ENST00000466393	1	AK5	74
chr1	78011740	78011814	74	5	0.195978	18.6182	ENST00000354567	1	AK5	74
chr1	78011740	78011814	74	5	0.195978	18.6182	ENST00000344720	1	AK5	74
chr1	78011740	78011814	74	5	0.195978	18.6182	ENST00000527263	1	AK5	74
chr1	2480970	2481045	75	6	0.219715	18.348	na	na	na	0
chr1	1957620	1957741	121	6	0.28906	17.8585	ENST00000378585	1	GABRD	121
chr1	200983163	200983218	55	7	0.164055	17.5847	ENST00000332129	-1	KIF21B	55
chr1	200983163	200983218	55	7	0.164055	17.5847	ENST00000461742	-1	KIF21B	55
chr1	200983163	200983218	55	7	0.164055	17.5847	ENST00000360529	-1	KIF21B	55
chr1	200983163	200983218	55	7	0.164055	17.5847	ENST00000422435	-1	KIF21B	55
chr1	32205146	32205222	76	7	0.199756	16.9729	ENST00000484002	-1	BAI2	76
chr1	32205146	32205222	76	7	0.199756	16.9729	ENST00000466109	-1	BAI2	76
chr1	32205146	32205222	76	7	0.199756	16.9729	ENST00000398556	-1	BAI2	76
chr1	32205146	32205222	76	7	0.199756	16.9729	ENST00000398547	-1	BAI2	76
chr1	32205146	32205222	76	7	0.199756	16.9729	ENST00000373655	-1	BAI2	76
chr1	32205146	32205222	76	7	0.199756	16.9729	ENST00000373658	-1	BAI2	76
chr1	32205146	32205222	76	7	0.199756	16.9729	ENST00000398542	-1	BAI2	76
chr1	32205146	32205222	76	7	0.199756	16.9729	ENST00000465256	-1	BAI2	76
chr1	32205146	32205222	76	7	0.199756	16.9729	ENST00000530999	-1	BAI2	76
chr1	32205146	32205222	76	7	0.199756	16.9729	ENST00000525655	-1	BAI2	76
chr1	32205146	32205222	76	7	0.199756	16.9729	ENST00000527361	-1	BAI2	76
chr1	32205146	32205222	76	7	0.199756	16.9729	ENST00000398538	-1	BAI2	76
chr1	32205146	32205222	76	7	0.199756	16.9729	ENST00000420125	-1	BAI2	76
chr1	32205146	32205222	76	7	0.199756	16.9729	ENST00000530134	-1	BAI2	76
chr1	32205146	32205222	76	7	0.199756	16.9729	ENST00000257070	-1	BAI2	76
chr1	32205146	32205222	76	7	0.199756	16.9729	ENST00000440175	-1	BAI2	76
chr1	2250452	2250526	74	7	0.14616	16.7827	na	na	na	0
chr1	230276248	230276314	66	5	0.206228	16.44	ENST00000494106	1	GALNT2	66
chr1	230276248	230276314	66	5	0.206228	16.44	ENST00000366672	1	GALNT2	66
chr1	230276248	230276314	66	5	0.206228	16.44	ENST00000543760	1	GALNT2	66
chr1	230276248	230276314	66	5	0.206228	16.44	ENST00000541865	1	GALNT2	66
chr1	3562748	3562799	51	4	0.222673	16.1646	ENST00000378322	-1	WRAP73	51
chr1	3562748	3562799	51	4	0.222673	16.1646	ENST00000270708	-1	WRAP73	51
chr1	3562748	3562799	51	4	0.222673	16.1646	ENST00000424367	-1	WRAP73	51
chr1	3562748	3562799	51	4	0.222673	16.1646	ENST00000465916	-1	WRAP73	51
chr1	3562748	3562799	51	4	0.222673	16.1646	ENST00000419924	-1	WRAP73	51
chr1	1450000	1450054	54	5	0.172518	16.1524	ENST00000439513	1	ATAD3A	54
chr1	1450000	1450054	54	5	0.172518	16.1524	ENST00000429957	1	ATAD3A	54
chr1	1450000	1450054	54	5	0.172518	16.1524	ENST00000378756	1	ATAD3A	54
chr1	1450000	1450054	54	5	0.172518	16.1524	ENST00000378755	1	ATAD3A	54
chr1	1450000	1450054	54	5	0.172518	16.1524	ENST00000339113	1	ATAD3A	54
chr1	1450000	1450054	54	5	0.172518	16.1524	ENST00000536055	1	ATAD3A	54
chr1	16534109	16534178	69	6	0.17808	16.1389	ENST00000471928	-1	ARHGEF19	69
chr1	16534109	16534178	69	6	0.17808	16.1389	ENST00000441785	-1	ARHGEF19	69
chr1	16534109	16534178	69	6	0.17808	16.1389	ENST00000478117	-1	ARHGEF19	69
chr1	16534109	16534178	69	6	0.17808	16.1389	ENST00000270747	-1	ARHGEF19	69
chr1	16534109	16534178	69	6	0.17808	16.1389	ENST00000449495	-1	ARHGEF19	69
chr1	16534109	16534178	69	6	0.17808	16.1389	ENST00000478210	-1	ARHGEF19	69
chr1	1375822	1375899	77	7	0.14725	16.0224	ENST00000338660	1	VWA1	77
chr1	1375822	1375899	77	7	0.14725	16.0224	ENST00000476993	1	VWA1	77
chr1	1375822	1375899	77	7	0.14725	16.0224	ENST00000404702	1	VWA1	77
chr1	112161607	112161720	113	5	0.196951	15.6341	ENST00000356415	1	RAP1A	113
chr1	112161607	112161720	113	5	0.196951	15.6341	ENST00000433097	1	RAP1A	113
chr1	112161607	112161720	113	5	0.196951	15.6341	ENST00000369709	1	RAP1A	113
chr1	112161607	112161720	113	5	0.196951	15.6341	ENST00000436150	1	RAP1A	113
chr1	112161607	112161720	113	5	0.196951	15.6341	ENST00000545460	1	RAP1A	113
chr1	157486850	157486968	118	5	0.215495	15.6163	ENST00000462218	-1	FCRL5	118
chr1	157486850	157486968	118	5	0.215495	15.6163	ENST00000461387	-1	FCRL5	118
chr1	157486850	157486968	118	5	0.215495	15.6163	ENST00000361835	-1	FCRL5	118
chr1	157486850	157486968	118	5	0.215495	15.6163	ENST00000497286	-1	FCRL5	118
chr1	157486850	157486968	118	5	0.215495	15.6163	ENST00000356953	-1	FCRL5	118
chr1	231156204	231156360	156	7	0.103537	15.4871	ENST00000408363	-1	MIR1182	156
chr1	231156204	231156360	156	7	0.103537	15.4871	ENST00000413346	1	RP11-423F24.3	156
chr1	231156204	231156360	156	7	0.103537	15.4871	ENST00000366654	-1	FAM89A	156
chr1	231156204	231156360	156	7	0.103537	15.4871	ENST00000494111	-1	FAM89A	156
chr1	231156204	231156360	156	7	0.103537	15.4871	ENST00000466258	-1	FAM89A	156
chr1	61509328	61509404	76	6	0.295338	14.76	ENST00000371191	1	NFIA	76
chr1	179334127	179334232	105	5	0.194112	14.6569	ENST00000507383	1	AXDND1	105
chr1	179334127	179334232	105	5	0.194112	14.6569	ENST00000508229	1	AXDND1	105
chr1	179334127	179334232	105	5	0.194112	14.6569	ENST00000508285	1	AXDND1	105
chr1	179334127	179334232	105	5	0.194112	14.6569	ENST00000509175	1	AXDND1	105
chr1	179334127	179334232	105	5	0.194112	14.6569	ENST00000511889	1	AXDND1	105
chr1	179334127	179334232	105	5	0.194112	14.6569	ENST00000510593	1	AXDND1	105
chr1	179334127	179334232	105	5	0.194112	14.6569	ENST00000367618	1	AXDND1	105
chr1	179334127	179334232	105	5	0.194112	14.6569	ENST00000511157	1	AXDND1	105
chr1	179334127	179334232	105	5	0.194112	14.6569	ENST00000461179	1	AXDND1	105
chr1	179334127	179334232	105	5	0.194112	14.6569	ENST00000434088	1	AXDND1	105
chr1	179334127	179334232	105	5	0.194112	14.6569	ENST00000457238	1	AXDND1	105
chr1	9377938	9378017	79	5	0.224379	13.5711	ENST00000328089	1	SPSB1	79
chr1	9377938	9378017	79	5	0.224379	13.5711	ENST00000450402	1	SPSB1	79
chr1	10363950	10364002	52	4	0.154513	12.9144	ENST00000584329	1	RN7SL731P	52
chr1	10363950	10364002	52	4	0.154513	12.9144	ENST00000377093	1	KIF1B	52
chr1	10363950	10364002	52	4	0.154513	12.9144	ENST00000263934	1	KIF1B	52
chr1	10363950	10364002	52	4	0.154513	12.9144	ENST00000377086	1	KIF1B	52
chr1	10363950	10364002	52	4	0.154513	12.9144	ENST00000377083	1	KIF1B	52
chr1	10363950	10364002	52	4	0.154513	12.9144	ENST00000377081	1	KIF1B	52
chr1	17750177	17750244	67	5	0.147087	12.9063	ENST00000375436	-1	RCC2	67
chr1	17750177	17750244	67	5	0.147087	12.9063	ENST00000375433	-1	RCC2	67
chr1	14108899	14109024	125	4	0.171927	12.2815	ENST00000235372	1	PRDM2	125
chr1	14108899	14109024	125	4	0.171927	12.2815	ENST00000491134	1	PRDM2	125
chr1	14108899	14109024	125	4	0.171927	12.2815	ENST00000413440	1	PRDM2	125
chr1	14108899	14109024	125	4	0.171927	12.2815	ENST00000343137	1	PRDM2	125
chr1	14108899	14109024	125	4	0.171927	12.2815	ENST00000503842	1	PRDM2	125
chr1	14108899	14109024	125	4	0.171927	12.2815	ENST00000505823	1	PRDM2	125
chr1	14108899	14109024	125	4	0.171927	12.2815	ENST00000311066	1	PRDM2	125
chr1	14108899	14109024	125	4	0.171927	12.2815	ENST00000376048	1	PRDM2	125
chr1	38413334	38413391	57	4	0.225415	11.57	ENST00000491406	-1	INPP5B	57
chr1	38413334	38413391	57	4	0.225415	11.57	ENST00000373026	-1	INPP5B	57
chr1	38413334	38413391	57	4	0.225415	11.57	ENST00000373024	-1	INPP5B	57
chr1	38413334	38413391	57	4	0.225415	11.57	ENST00000373021	-1	INPP5B	57
chr1	38413334	38413391	57	4	0.225415	11.57	ENST00000373023	-1	INPP5B	57
chr1	92414272	92414345	73	4	0.150825	11.3386	ENST00000461218	1	BRDT	73
chr1	92414272	92414345	73	4	0.150825	11.3386	ENST00000470955	1	BRDT	73
chr1	92414272	92414345	73	4	0.150825	11.3386	ENST00000476711	1	BRDT	73
chr1	92414272	92414345	73	4	0.150825	11.3386	ENST00000484833	1	BRDT	73
chr1	92414272	92414345	73	4	0.150825	11.3386	ENST00000362005	1	BRDT	73
chr1	92414272	92414345	73	4	0.150825	11.3386	ENST00000370389	1	BRDT	73
chr1	92414272	92414345	73	4	0.150825	11.3386	ENST00000423434	1	BRDT	73
chr1	92414272	92414345	73	4	0.150825	11.3386	ENST00000440509	1	BRDT	73
chr1	92414272	92414345	73	4	0.150825	11.3386	ENST00000449584	1	BRDT	73
chr1	92414272	92414345	73	4	0.150825	11.3386	ENST00000427104	1	BRDT	73
chr1	92414272	92414345	73	4	0.150825	11.3386	ENST00000355011	1	BRDT	73
chr1	92414272	92414345	73	4	0.150825	11.3386	ENST00000448194	1	BRDT	73
chr1	92414272	92414345	73	4	0.150825	11.3386	ENST00000426141	1	BRDT	73
chr1	92414272	92414345	73	4	0.150825	11.3386	ENST00000450792	1	BRDT	73
chr1	92414272	92414345	73	4	0.150825	11.3386	ENST00000548992	1	BRDT	73
chr1	92414272	92414345	73	4	0.150825	11.3386	ENST00000552654	1	BRDT	73
chr1	92414272	92414345	73	4	0.150825	11.3386	ENST00000457265	1	BRDT	73
chr1	92414272	92414345	73	4	0.150825	11.3386	ENST00000402388	1	BRDT	73
chr1	92414272	92414345	73	4	0.150825	11.3386	ENST00000399546	1	BRDT	73
chr1	92414272	92414345	73	4	0.150825	11.3386	ENST00000394530	1	BRDT	73
chr1	225612616	225612701	85	4	0.144495	10.9088	ENST00000421383	-1	LBR	85
chr1	225612616	225612701	85	4	0.144495	10.9088	ENST00000272163	-1	LBR	85
chr1	225612616	225612701	85	4	0.144495	10.9088	ENST00000425080	-1	LBR	85
chr1	225612616	225612701	85	4	0.144495	10.9088	ENST00000488632	-1	LBR	85
chr1	225612616	225612701	85	4	0.144495	10.9088	ENST00000338179	-1	LBR	85
[truncated: 1,772 more rows]
