# Supplementary material for: Impact of constitutional TET2 haploinsufficiency on molecular and clinical phenotype in humans
Source: Nat Commun. 2019 Mar 19;10:1252. doi: 10.1038/s41467-019-09198-7 (PMC6424975; doi:10.1038/s41467-019-09198-7)
Supplement: Supplementary file 5 — Supplementary Data 2 [file 41467_2019_9198_MOESM5_ESM.xlsx]

## Sheet: NLPHL_vs_healthy_mut_carriers
Supplementary Data 2. Differentially methylated regions (DMRs) between two NLPHL cases and three cancer-free TET2delA carriers located within Ensembl v74 transcripts including 5kb upstream from the transcription start site (TSS)
DMR chr	DMR start	DMR end	DMR length	DMR nCG	DMR diff methy	DMR areaStat	Transcript id	Transcript strand	Transcript name	Overlap
chr7	1311409	1311499	90	5	-0.544225	-15.8173	na	na	na	0
chr12	34515196	34515260	64	4	-0.465188	-10.3097	na	na	na	0
chr13	81229007	81229063	56	4	-0.451202	-11.7549	ENST00000429776	1	PWWP2AP1	56
chr20	3732878	3732944	66	7	-0.414595	-24.7242	ENST00000254963	1	HSPA12B	66
chr20	3732878	3732944	66	7	-0.414595	-24.7242	ENST00000399701	1	HSPA12B	66
chr20	3732878	3732944	66	7	-0.414595	-24.7242	ENST00000542646	1	HSPA12B	65
chr16	87682072	87682143	71	10	-0.409856	-26.1933	ENST00000537256	1	JPH3	71
chr16	87682072	87682143	71	10	-0.409856	-26.1933	ENST00000284262	1	JPH3	71
chr13	100218457	100218526	69	4	-0.404494	-13.838	na	na	na	0
chr22	38221470	38221522	52	5	-0.40036	-10.6107	ENST00000249041	1	GALR3	32
chr11	2721029	2721208	179	17	-0.388547	-38.256	ENST00000155840	1	KCNQ1	179
chr11	2721029	2721208	179	17	-0.388547	-38.256	ENST00000335475	1	KCNQ1	179
chr11	2721029	2721208	179	17	-0.388547	-38.256	ENST00000597346	-1	KCNQ1OT1	179
chr17	76875624	76875736	112	4	-0.367778	-9.3277	ENST00000586713	-1	DDC8	112
chr17	76875624	76875736	112	4	-0.367778	-9.3277	ENST00000536189	-1	TIMP2	112
chr17	76875624	76875736	112	4	-0.367778	-9.3277	ENST00000262768	-1	TIMP2	112
chr17	184789	185080	291	16	-0.36191	-45.1308	ENST00000574011	-1	RPH3AL	291
chr17	184789	185080	291	16	-0.36191	-45.1308	ENST00000573780	-1	RPH3AL	291
chr17	184789	185080	291	16	-0.36191	-45.1308	ENST00000575736	-1	RPH3AL	291
chr17	184789	185080	291	16	-0.36191	-45.1308	ENST00000575130	-1	RPH3AL	291
chr17	184789	185080	291	16	-0.36191	-45.1308	ENST00000575634	-1	RPH3AL	291
chr17	184789	185080	291	16	-0.36191	-45.1308	ENST00000573588	-1	RPH3AL	291
chr17	184789	185080	291	16	-0.36191	-45.1308	ENST00000573448	-1	RPH3AL	291
chr17	184789	185080	291	16	-0.36191	-45.1308	ENST00000331302	-1	RPH3AL	291
chr17	184789	185080	291	16	-0.36191	-45.1308	ENST00000323434	-1	RPH3AL	291
chr17	184789	185080	291	16	-0.36191	-45.1308	ENST00000536489	-1	RPH3AL	291
chr17	184789	185080	291	16	-0.36191	-45.1308	ENST00000576420	-1	RPH3AL	291
chr17	184789	185080	291	16	-0.36191	-45.1308	ENST00000577079	-1	RPH3AL	291
chr17	184789	185080	291	16	-0.36191	-45.1308	ENST00000574722	-1	RPH3AL	291
chr17	184789	185080	291	16	-0.36191	-45.1308	ENST00000570638	-1	RPH3AL	291
chr20	3732738	3732789	51	10	-0.361313	-21.0965	ENST00000254963	1	HSPA12B	51
chr20	3732738	3732789	51	10	-0.361313	-21.0965	ENST00000399701	1	HSPA12B	51
chr20	3732738	3732789	51	10	-0.361313	-21.0965	ENST00000542646	1	HSPA12B	51
chr8	896859	897013	154	11	-0.345029	-27.3131	ENST00000524139	1	ERICH1-AS1	154
chr8	896859	897013	154	11	-0.345029	-27.3131	ENST00000522092	1	ERICH1-AS1	154
chr8	896859	897013	154	11	-0.345029	-27.3131	ENST00000578889	1	ERICH1-AS1	154
chr8	638093	638226	133	12	-0.344464	-28.7998	ENST00000518313	-1	ERICH1	133
chr8	638093	638226	133	12	-0.344464	-28.7998	ENST00000522706	-1	ERICH1	133
chr8	638093	638226	133	12	-0.344464	-28.7998	ENST00000262109	-1	ERICH1	133
chr8	638093	638226	133	12	-0.344464	-28.7998	ENST00000524138	-1	ERICH1	133
chr8	638093	638226	133	12	-0.344464	-28.7998	ENST00000518277	-1	ERICH1	133
chr9	124988556	124988646	90	11	-0.344376	-28.1641	ENST00000373755	-1	LHX6	90
chr9	124988556	124988646	90	11	-0.344376	-28.1641	ENST00000373754	-1	LHX6	90
chr9	124988556	124988646	90	11	-0.344376	-28.1641	ENST00000340587	-1	LHX6	90
chr9	124988556	124988646	90	11	-0.344376	-28.1641	ENST00000394319	-1	LHX6	90
chr9	124988556	124988646	90	11	-0.344376	-28.1641	ENST00000559895	-1	LHX6	90
chr9	124988556	124988646	90	11	-0.344376	-28.1641	ENST00000541397	-1	LHX6	90
chr9	124988556	124988646	90	11	-0.344376	-28.1641	ENST00000558672	-1	LHX6	90
chr9	124988556	124988646	90	11	-0.344376	-28.1641	ENST00000560152	-1	LHX6	90
chr19	21265364	21265424	60	4	-0.34289	-9.0644	ENST00000597424	1	ZNF714	60
chr19	21265364	21265424	60	4	-0.34289	-9.0644	ENST00000596053	1	ZNF714	60
chr19	21265364	21265424	60	4	-0.34289	-9.0644	ENST00000597086	1	ZNF714	60
chr19	21265364	21265424	60	4	-0.34289	-9.0644	ENST00000596143	1	ZNF714	60
chr19	21265364	21265424	60	4	-0.34289	-9.0644	ENST00000596367	1	ZNF714	60
chr19	21265364	21265424	60	4	-0.34289	-9.0644	ENST00000601416	1	ZNF714	60
chr19	21265364	21265424	60	4	-0.34289	-9.0644	ENST00000600770	1	ZNF714	60
chr19	21265364	21265424	60	4	-0.34289	-9.0644	ENST00000600435	1	ZNF714	60
chr19	21265364	21265424	60	4	-0.34289	-9.0644	ENST00000291770	1	ZNF714	60
chr19	21265364	21265424	60	4	-0.34289	-9.0644	ENST00000600535	1	ZNF714	60
chr13	112173943	112174076	133	6	-0.339088	-22.7989	na	na	na	0
chr17	7253248	7253469	221	14	-0.333644	-53.5661	ENST00000570439	1	ACAP1	221
chr17	7253248	7253469	221	14	-0.333644	-53.5661	ENST00000571471	1	ACAP1	221
chr17	7253248	7253469	221	14	-0.333644	-53.5661	ENST00000570504	1	ACAP1	221
chr17	7253248	7253469	221	14	-0.333644	-53.5661	ENST00000574499	1	ACAP1	221
chr17	7253248	7253469	221	14	-0.333644	-53.5661	ENST00000575415	1	ACAP1	221
chr17	7253248	7253469	221	14	-0.333644	-53.5661	ENST00000158762	1	ACAP1	221
chr17	7253248	7253469	221	14	-0.333644	-53.5661	ENST00000576980	1	KCTD11	221
chr17	7253248	7253469	221	14	-0.333644	-53.5661	ENST00000333751	1	KCTD11	221
chr17	7253248	7253469	221	14	-0.333644	-53.5661	ENST00000389982	1	TMEM95	27
chr14	70690454	70690515	61	6	-0.332206	-14.3594	ENST00000554008	1	RP11-486O13.2	61
chr14	70690454	70690515	61	6	-0.332206	-14.3594	ENST00000555198	1	RP11-486O13.2	61
chr14	70690454	70690515	61	6	-0.332206	-14.3594	ENST00000555480	1	RP11-486O13.2	61
chr16	89069806	89069961	155	12	-0.330715	-34.2539	na	na	na	0
chr6	91079036	91079174	138	4	-0.328446	-14.4399	na	na	na	0
chr16	86795398	86795533	135	10	-0.327754	-32.7849	na	na	na	0
chr2	45398076	45398172	96	10	-0.320345	-34.8805	ENST00000427020	-1	AC009236.1	96
chr18	10702267	10702426	159	4	-0.318486	-12.1867	ENST00000538948	-1	PIEZO2	159
chr18	10702267	10702426	159	4	-0.318486	-12.1867	ENST00000285141	-1	PIEZO2	159
chr18	10702267	10702426	159	4	-0.318486	-12.1867	ENST00000302079	-1	PIEZO2	159
chr18	10702267	10702426	159	4	-0.318486	-12.1867	ENST00000580640	-1	PIEZO2	159
chr18	10702267	10702426	159	4	-0.318486	-12.1867	ENST00000503781	-1	PIEZO2	159
chr18	10702267	10702426	159	4	-0.318486	-12.1867	ENST00000582913	-1	PIEZO2	159
chr18	10702267	10702426	159	4	-0.318486	-12.1867	ENST00000584167	1	RP11-856M7.2	159
chr4	40892564	40892793	229	4	-0.314097	-13.6237	ENST00000295974	-1	APBB2	229
chr4	40892564	40892793	229	4	-0.314097	-13.6237	ENST00000513140	-1	APBB2	229
chr4	40892564	40892793	229	4	-0.314097	-13.6237	ENST00000513611	-1	APBB2	229
chr4	40892564	40892793	229	4	-0.314097	-13.6237	ENST00000508593	-1	APBB2	229
chr4	40892564	40892793	229	4	-0.314097	-13.6237	ENST00000506352	-1	APBB2	229
chr4	40892564	40892793	229	4	-0.314097	-13.6237	ENST00000512510	-1	APBB2	229
chr4	40892564	40892793	229	4	-0.314097	-13.6237	ENST00000507831	-1	APBB2	229
chr4	40892564	40892793	229	4	-0.314097	-13.6237	ENST00000513493	-1	APBB2	229
chr4	40892564	40892793	229	4	-0.314097	-13.6237	ENST00000514094	-1	APBB2	229
chr4	40892564	40892793	229	4	-0.314097	-13.6237	ENST00000509475	-1	APBB2	229
chr2	45397841	45397958	117	9	-0.308593	-29.1724	ENST00000427020	-1	AC009236.1	117
chr2	208976900	208976953	53	11	-0.306724	-26.5456	ENST00000412192	-1	CRYGEP	53
chr2	208976900	208976953	53	11	-0.306724	-26.5456	ENST00000440809	-1	CRYGEP	53
chr6	151412329	151412388	59	5	-0.305941	-9.15518	ENST00000367321	1	MTHFD1L	59
chr6	151412329	151412388	59	5	-0.305941	-9.15518	ENST00000415477	-1	RP1-292B18.4	59
chr12	9601591	9601720	129	10	-0.30164	-25.2712	ENST00000432996	-1	DDX12P	129
chr12	9601591	9601720	129	10	-0.30164	-25.2712	ENST00000290818	-1	DDX12P	129
chr11	134605754	134605827	73	6	-0.298489	-13.7624	ENST00000513405	1	RP11-469N6.1	73
chr21	39810780	39810867	87	5	-0.296274	-15.2946	ENST00000492833	-1	ERG	87
chr21	39810780	39810867	87	5	-0.296274	-15.2946	ENST00000473107	-1	ERG	87
chr21	39810780	39810867	87	5	-0.296274	-15.2946	ENST00000398905	-1	ERG	87
chr21	39810780	39810867	87	5	-0.296274	-15.2946	ENST00000398907	-1	ERG	87
chr21	39810780	39810867	87	5	-0.296274	-15.2946	ENST00000288319	-1	ERG	87
chr21	39810780	39810867	87	5	-0.296274	-15.2946	ENST00000398897	-1	ERG	87
chr21	39810780	39810867	87	5	-0.296274	-15.2946	ENST00000398911	-1	ERG	87
chr21	39810780	39810867	87	5	-0.296274	-15.2946	ENST00000417133	-1	ERG	87
chr21	39810780	39810867	87	5	-0.296274	-15.2946	ENST00000398910	-1	ERG	87
chr21	39810780	39810867	87	5	-0.296274	-15.2946	ENST00000453032	-1	ERG	87
chr21	39810780	39810867	87	5	-0.296274	-15.2946	ENST00000398919	-1	ERG	87
chr21	39810780	39810867	87	5	-0.296274	-15.2946	ENST00000481609	-1	ERG	87
chr21	39810780	39810867	87	5	-0.296274	-15.2946	ENST00000468474	-1	ERG	87
chr21	39810780	39810867	87	5	-0.296274	-15.2946	ENST00000442448	-1	ERG	87
chr21	39810780	39810867	87	5	-0.296274	-15.2946	ENST00000429727	-1	ERG	87
chr20	61895925	61895998	73	5	-0.296137	-12.1063	ENST00000370307	-1	NKAIN4	73
chr1	161348894	161348983	89	8	-0.295777	-17.7082	ENST00000436212	-1	RRM2P2	89
chr11	2721275	2721384	109	9	-0.287761	-22.6775	ENST00000155840	1	KCNQ1	109
chr11	2721275	2721384	109	9	-0.287761	-22.6775	ENST00000335475	1	KCNQ1	109
chr11	2721275	2721384	109	9	-0.287761	-22.6775	ENST00000597346	-1	KCNQ1OT1	109
chr8	637793	637926	133	20	-0.287424	-43.8916	ENST00000518313	-1	ERICH1	133
chr8	637793	637926	133	20	-0.287424	-43.8916	ENST00000522706	-1	ERICH1	133
chr8	637793	637926	133	20	-0.287424	-43.8916	ENST00000262109	-1	ERICH1	133
chr8	637793	637926	133	20	-0.287424	-43.8916	ENST00000524138	-1	ERICH1	133
chr8	637793	637926	133	20	-0.287424	-43.8916	ENST00000518277	-1	ERICH1	133
chr2	50201323	50201390	67	5	-0.28735	-11.207	ENST00000484192	-1	NRXN1	67
chr2	50201323	50201390	67	5	-0.28735	-11.207	ENST00000412315	-1	NRXN1	67
chr2	50201323	50201390	67	5	-0.28735	-11.207	ENST00000378262	-1	NRXN1	67
chr2	50201323	50201390	67	5	-0.28735	-11.207	ENST00000342183	-1	NRXN1	67
chr2	50201323	50201390	67	5	-0.28735	-11.207	ENST00000401710	-1	NRXN1	67
chr2	50201323	50201390	67	5	-0.28735	-11.207	ENST00000404971	-1	NRXN1	67
chr2	50201323	50201390	67	5	-0.28735	-11.207	ENST00000406316	-1	NRXN1	67
chr2	50201323	50201390	67	5	-0.28735	-11.207	ENST00000405472	-1	NRXN1	67
chr2	50201323	50201390	67	5	-0.28735	-11.207	ENST00000401669	-1	NRXN1	67
chr2	50201323	50201390	67	5	-0.28735	-11.207	ENST00000402717	-1	NRXN1	67
chr2	50201323	50201390	67	5	-0.28735	-11.207	ENST00000406859	-1	NRXN1	67
chr14	69095627	69095733	106	7	-0.287028	-17.608	ENST00000556301	-1	CTD-2325P2.4	106
chr14	69095627	69095733	106	7	-0.287028	-17.608	ENST00000488612	1	RAD51B	106
chr14	69095627	69095733	106	7	-0.287028	-17.608	ENST00000553595	1	RAD51B	106
chr14	69095627	69095733	106	7	-0.287028	-17.608	ENST00000554244	1	RAD51B	106
chr14	69095627	69095733	106	7	-0.287028	-17.608	ENST00000478014	1	RAD51B	106
chr14	69095627	69095733	106	7	-0.287028	-17.608	ENST00000390683	1	RAD51B	106
chr4	1628147	1628241	94	6	-0.277818	-15.9122	ENST00000489029	-1	FAM53A	94
chr17	807489	807545	56	10	-0.277641	-22.0252	ENST00000336868	-1	NXN	56
chr17	807489	807545	56	10	-0.277641	-22.0252	ENST00000577098	-1	NXN	56
chr17	807489	807545	56	10	-0.277641	-22.0252	ENST00000571338	-1	NXN	56
chr17	807489	807545	56	10	-0.277641	-22.0252	ENST00000575171	-1	NXN	56
chr17	17108772	17108843	71	11	-0.277105	-27.1912	ENST00000578209	1	MPRIP	71
chr17	17108772	17108843	71	11	-0.277105	-27.1912	ENST00000321560	-1	PLD6	71
chr17	17108772	17108843	71	11	-0.277105	-27.1912	ENST00000427497	-1	RP11-45M22.4	71
chr2	164590205	164590331	126	7	-0.275954	-21.902	ENST00000409634	-1	FIGN	126
chr2	164590205	164590331	126	7	-0.275954	-21.902	ENST00000333129	-1	FIGN	126
chr2	164590205	164590331	126	7	-0.275954	-21.902	ENST00000482917	-1	FIGN	126
chr9	133307923	133308063	140	4	-0.271952	-11.4533	ENST00000302481	1	HMCN2	140
chr9	133307923	133308063	140	4	-0.271952	-11.4533	ENST00000428715	1	HMCN2	140
chr7	44105095	44105161	66	5	-0.271331	-10.2136	ENST00000445938	1	AC017116.11	66
chr7	44105095	44105161	66	5	-0.271331	-10.2136	ENST00000425727	1	AC017116.11	66
chr7	44105095	44105161	66	5	-0.271331	-10.2136	ENST00000432854	1	DBNL	66
chr7	44105095	44105161	66	5	-0.271331	-10.2136	ENST00000297283	-1	PGAM2	66
chr1	153582416	153582541	125	4	-0.271039	-11.5362	ENST00000368704	-1	S100A16	125
chr1	153582416	153582541	125	4	-0.271039	-11.5362	ENST00000368706	-1	S100A16	125
chr1	153582416	153582541	125	4	-0.271039	-11.5362	ENST00000368703	-1	S100A16	125
chr1	153582416	153582541	125	4	-0.271039	-11.5362	ENST00000368705	-1	S100A16	125
chr1	153582416	153582541	125	4	-0.271039	-11.5362	ENST00000474991	-1	S100A16	125
chr2	105275751	105275841	90	16	-0.268934	-32.2266	ENST00000456999	1	AC013402.5	90
chr19	13874993	13875208	215	20	-0.26886	-78.6621	ENST00000588526	1	MRI1	215
chr19	13874993	13875208	215	20	-0.26886	-78.6621	ENST00000319545	1	MRI1	215
chr19	13874993	13875208	215	20	-0.26886	-78.6621	ENST00000593245	1	MRI1	215
chr19	13874993	13875208	215	20	-0.26886	-78.6621	ENST00000591688	1	MRI1	215
chr19	13874993	13875208	215	20	-0.26886	-78.6621	ENST00000040663	1	MRI1	215
chr19	13874993	13875208	215	20	-0.26886	-78.6621	ENST00000589290	1	MRI1	215
chr20	62052196	62052286	90	8	-0.268643	-20.4842	ENST00000357249	-1	KCNQ2	90
chr20	62052196	62052286	90	8	-0.268643	-20.4842	ENST00000359125	-1	KCNQ2	90
chr20	62052196	62052286	90	8	-0.268643	-20.4842	ENST00000360480	-1	KCNQ2	90
chr20	62052196	62052286	90	8	-0.268643	-20.4842	ENST00000370224	-1	KCNQ2	90
chr20	62052196	62052286	90	8	-0.268643	-20.4842	ENST00000344462	-1	KCNQ2	90
chr20	62052196	62052286	90	8	-0.268643	-20.4842	ENST00000354587	-1	KCNQ2	90
chr20	62052196	62052286	90	8	-0.268643	-20.4842	ENST00000359689	-1	KCNQ2	90
chr6	106049505	106049714	209	4	-0.267491	-10.2405	na	na	na	0
chr14	104652867	104652928	61	5	-0.262323	-8.19764	na	na	na	0
chr1	18807953	18808019	66	6	-0.260704	-14.396	ENST00000400664	1	KLHDC7A	66
chr5	1108991	1109051	60	5	-0.260146	-8.97485	ENST00000264930	-1	SLC12A7	60
chr6	170732120	170732493	373	31	-0.259054	-84.0692	na	na	na	0
chr2	3704747	3704805	58	6	-0.258184	-15.3634	ENST00000252505	1	ALLC	58
chr8	127837252	127837337	85	4	-0.257939	-11.0976	na	na	na	0
chr6	170589646	170589698	52	4	-0.257788	-10.1858	ENST00000607733	-1	RP5-894D12.5	52
chr13	114505959	114506122	163	11	-0.257499	-27.2748	ENST00000375353	1	TMEM255B	163
chr13	114505959	114506122	163	11	-0.257499	-27.2748	ENST00000498692	1	TMEM255B	163
chr13	114505959	114506122	163	11	-0.257499	-27.2748	ENST00000467169	1	TMEM255B	163
chr7	44104747	44104821	74	9	-0.256345	-22.1677	ENST00000445938	1	AC017116.11	74
chr7	44104747	44104821	74	9	-0.256345	-22.1677	ENST00000425727	1	AC017116.11	74
chr7	44104747	44104821	74	9	-0.256345	-22.1677	ENST00000432854	1	DBNL	74
chr7	44104747	44104821	74	9	-0.256345	-22.1677	ENST00000297283	-1	PGAM2	74
chr18	77280232	77280316	84	8	-0.25543	-17.2282	ENST00000597412	-1	AC018445.1	84
chr18	77280232	77280316	84	8	-0.25543	-17.2282	ENST00000590861	1	NFATC1	84
chr18	77280232	77280316	84	8	-0.25543	-17.2282	ENST00000590172	1	NFATC1	84
chr18	77280232	77280316	84	8	-0.25543	-17.2282	ENST00000253506	1	NFATC1	84
chr18	77280232	77280316	84	8	-0.25543	-17.2282	ENST00000397790	1	NFATC1	84
chr18	77280232	77280316	84	8	-0.25543	-17.2282	ENST00000542384	1	NFATC1	84
chr18	77280232	77280316	84	8	-0.25543	-17.2282	ENST00000427363	1	NFATC1	84
chr18	77280232	77280316	84	8	-0.25543	-17.2282	ENST00000318065	1	NFATC1	84
chr18	77280232	77280316	84	8	-0.25543	-17.2282	ENST00000590313	1	NFATC1	84
chr18	77280232	77280316	84	8	-0.25543	-17.2282	ENST00000329101	1	NFATC1	84
chr18	77280232	77280316	84	8	-0.25543	-17.2282	ENST00000586434	1	NFATC1	84
chr18	77280232	77280316	84	8	-0.25543	-17.2282	ENST00000545796	1	NFATC1	84
chr22	19726979	19727036	57	5	-0.253712	-8.45286	na	na	na	0
chr15	91432682	91432751	69	4	-0.249508	-10.624	ENST00000464684	1	FES	69
chr15	91432682	91432751	69	4	-0.249508	-10.624	ENST00000394300	1	FES	69
chr15	91432682	91432751	69	4	-0.249508	-10.624	ENST00000444422	1	FES	69
chr15	91432682	91432751	69	4	-0.249508	-10.624	ENST00000494259	1	FES	69
chr15	91432682	91432751	69	4	-0.249508	-10.624	ENST00000448367	1	FES	69
chr15	91432682	91432751	69	4	-0.249508	-10.624	ENST00000496379	1	FES	69
chr15	91432682	91432751	69	4	-0.249508	-10.624	ENST00000462476	1	FES	69
chr15	91432682	91432751	69	4	-0.249508	-10.624	ENST00000450438	1	FES	69
chr15	91432682	91432751	69	4	-0.249508	-10.624	ENST00000328850	1	FES	69
chr15	91432682	91432751	69	4	-0.249508	-10.624	ENST00000414248	1	FES	69
chr15	91432682	91432751	69	4	-0.249508	-10.624	ENST00000394302	1	FES	69
chr11	45951783	45951861	78	7	-0.249452	-16.0109	ENST00000527401	-1	PHF21A	78
chr11	45951783	45951861	78	7	-0.249452	-16.0109	ENST00000257821	-1	PHF21A	78
chr17	76875998	76876086	88	9	-0.248969	-19.3411	ENST00000586713	-1	DDC8	88
chr17	76875998	76876086	88	9	-0.248969	-19.3411	ENST00000536189	-1	TIMP2	88
chr17	76875998	76876086	88	9	-0.248969	-19.3411	ENST00000262768	-1	TIMP2	88
chr1	29189590	29189643	53	6	-0.248702	-11.8265	ENST00000234961	1	OPRD1	53
chr1	29189590	29189643	53	6	-0.248702	-11.8265	ENST00000443593	1	RP1-212P9.2	53
chr13	114061812	114061874	62	6	-0.247602	-13.1106	na	na	na	0
chr9	124658908	124658961	53	4	-0.246953	-9.2275	ENST00000373778	-1	TTLL11	53
chr9	124658908	124658961	53	4	-0.246953	-9.2275	ENST00000474723	-1	TTLL11	53
chr9	124658908	124658961	53	4	-0.246953	-9.2275	ENST00000321582	-1	TTLL11	53
chr9	124658908	124658961	53	4	-0.246953	-9.2275	ENST00000411790	-1	TTLL11-IT1	53
chr2	731529	731606	77	6	-0.246849	-14.5322	ENST00000433724	-1	AC116609.1	77
chr2	731529	731606	77	6	-0.246849	-14.5322	ENST00000456255	-1	AC116609.1	77
chr7	39170494	39170764	270	13	-0.245769	-28.5469	ENST00000464276	1	POU6F2	270
chr7	39170494	39170764	270	13	-0.245769	-28.5469	ENST00000403058	1	POU6F2	270
chr7	39170494	39170764	270	13	-0.245769	-28.5469	ENST00000518318	1	POU6F2	270
chr7	39170494	39170764	270	13	-0.245769	-28.5469	ENST00000517348	1	POU6F2	270
chr7	39170494	39170764	270	13	-0.245769	-28.5469	ENST00000451021	1	POU6F2	270
chr7	39170494	39170764	270	13	-0.245769	-28.5469	ENST00000524147	1	POU6F2	270
chr7	39170494	39170764	270	13	-0.245769	-28.5469	ENST00000520104	1	POU6F2	270
chr7	39170494	39170764	270	13	-0.245769	-28.5469	ENST00000559001	1	POU6F2	270
chr9	136934348	136934414	66	7	-0.245727	-13.8053	ENST00000303407	-1	BRD3	66
chr9	136934348	136934414	66	7	-0.245727	-13.8053	ENST00000371834	-1	BRD3	66
chr9	136934348	136934414	66	7	-0.245727	-13.8053	ENST00000357885	-1	BRD3	66
chr10	1228325	1228449	124	10	-0.245713	-24.9013	ENST00000381310	-1	ADARB2	124
chr10	1228325	1228449	124	10	-0.245713	-24.9013	ENST00000381312	-1	ADARB2	124
chr17	2798247	2798328	81	7	-0.245256	-17.022	ENST00000540393	1	RAP1GAP2	81
chr17	2798247	2798328	81	7	-0.245256	-17.022	ENST00000254695	1	RAP1GAP2	81
chr17	2798247	2798328	81	7	-0.245256	-17.022	ENST00000366401	1	RAP1GAP2	81
chr17	2798247	2798328	81	7	-0.245256	-17.022	ENST00000542807	1	RAP1GAP2	81
chr2	731033	731095	62	6	-0.244129	-16.2636	ENST00000433724	-1	AC116609.1	62
chr2	731033	731095	62	6	-0.244129	-16.2636	ENST00000456255	-1	AC116609.1	62
chr6	170557582	170557794	212	14	-0.243739	-37.2156	na	na	na	0
chr11	58830469	58830611	142	10	-0.243606	-19.5	ENST00000532098	-1	RP11-142C4.6	142
chr11	58830469	58830611	142	10	-0.243606	-19.5	ENST00000533954	-1	RP11-142C4.6	142
chr5	9547943	9548174	231	4	-0.242773	-10.2154	ENST00000382496	-1	SEMA5A	231
chr5	9547943	9548174	231	4	-0.242773	-10.2154	ENST00000508179	1	SNHG18	231
chr5	9547943	9548174	231	4	-0.242773	-10.2154	ENST00000509788	1	SNHG18	231
chr5	9547943	9548174	231	4	-0.242773	-10.2154	ENST00000459473	1	SNORD123	231
chr17	48858870	48858937	67	13	-0.242499	-25.8513	na	na	na	0
chr2	105853650	105853745	95	9	-0.241589	-21.1073	ENST00000258456	1	GPR45	95
chr8	17533469	17533954	485	12	-0.240281	-27.701	ENST00000523183	-1	MTUS1	485
chr8	17533469	17533954	485	12	-0.240281	-27.701	ENST00000519066	-1	MTUS1	485
chr8	17533469	17533954	485	12	-0.240281	-27.701	ENST00000517413	-1	MTUS1	485
chr8	17533469	17533954	485	12	-0.240281	-27.701	ENST00000297488	-1	MTUS1	485
chr8	17533469	17533954	485	12	-0.240281	-27.701	ENST00000518713	-1	MTUS1	485
chr8	17533469	17533954	485	12	-0.240281	-27.701	ENST00000522757	-1	MTUS1	485
chr8	17533469	17533954	485	12	-0.240281	-27.701	ENST00000521772	-1	MTUS1	485
chr8	17533469	17533954	485	12	-0.240281	-27.701	ENST00000524371	-1	MTUS1	485
chr8	17533469	17533954	485	12	-0.240281	-27.701	ENST00000517818	-1	MTUS1	485
chr8	17533469	17533954	485	12	-0.240281	-27.701	ENST00000521635	-1	MTUS1	485
chr8	17533469	17533954	485	12	-0.240281	-27.701	ENST00000400046	-1	MTUS1	485
chr8	17533469	17533954	485	12	-0.240281	-27.701	ENST00000520196	-1	MTUS1	485
chr8	17533469	17533954	485	12	-0.240281	-27.701	ENST00000381861	-1	MTUS1	485
chr8	17533469	17533954	485	12	-0.240281	-27.701	ENST00000262102	-1	MTUS1	485
chr8	17533469	17533954	485	12	-0.240281	-27.701	ENST00000519263	-1	MTUS1	485
chr8	17533469	17533954	485	12	-0.240281	-27.701	ENST00000524044	-1	MTUS1	485
chr8	17533469	17533954	485	12	-0.240281	-27.701	ENST00000522149	-1	MTUS1	485
chr8	17533469	17533954	485	12	-0.240281	-27.701	ENST00000381869	-1	MTUS1	485
chr8	17533469	17533954	485	12	-0.240281	-27.701	ENST00000544260	-1	MTUS1	485
chr9	124988727	124988813	86	11	-0.23907	-21.4802	ENST00000373755	-1	LHX6	86
chr9	124988727	124988813	86	11	-0.23907	-21.4802	ENST00000373754	-1	LHX6	86
chr9	124988727	124988813	86	11	-0.23907	-21.4802	ENST00000340587	-1	LHX6	86
chr9	124988727	124988813	86	11	-0.23907	-21.4802	ENST00000394319	-1	LHX6	86
chr9	124988727	124988813	86	11	-0.23907	-21.4802	ENST00000559895	-1	LHX6	86
chr9	124988727	124988813	86	11	-0.23907	-21.4802	ENST00000541397	-1	LHX6	86
chr9	124988727	124988813	86	11	-0.23907	-21.4802	ENST00000558672	-1	LHX6	86
chr9	124988727	124988813	86	11	-0.23907	-21.4802	ENST00000560152	-1	LHX6	86
chr5	42924149	42924266	117	11	-0.238381	-25.5503	na	na	na	0
chr7	1209485	1209553	68	7	-0.237858	-14.9537	na	na	na	0
chr9	92033612	92033707	95	6	-0.236061	-14.3986	ENST00000540475	-1	SEMA4D	95
chr9	92033612	92033707	95	6	-0.236061	-14.3986	ENST00000418828	-1	SEMA4D	95
chr9	92033612	92033707	95	6	-0.236061	-14.3986	ENST00000420670	-1	SEMA4D	95
chr9	92033612	92033707	95	6	-0.236061	-14.3986	ENST00000464051	-1	SEMA4D	95
chr9	92033612	92033707	95	6	-0.236061	-14.3986	ENST00000482128	-1	SEMA4D	95
chr9	92033612	92033707	95	6	-0.236061	-14.3986	ENST00000339861	-1	SEMA4D	95
chr9	92033612	92033707	95	6	-0.236061	-14.3986	ENST00000455551	-1	SEMA4D	95
chr9	92033612	92033707	95	6	-0.236061	-14.3986	ENST00000429836	-1	SEMA4D	95
chr9	92033612	92033707	95	6	-0.236061	-14.3986	ENST00000537934	-1	SEMA4D	95
chr9	92033612	92033707	95	6	-0.236061	-14.3986	ENST00000450295	-1	SEMA4D	95
chr9	92033612	92033707	95	6	-0.236061	-14.3986	ENST00000438547	-1	SEMA4D	95
chr9	92033612	92033707	95	6	-0.236061	-14.3986	ENST00000422704	-1	SEMA4D	95
chr9	92033612	92033707	95	6	-0.236061	-14.3986	ENST00000420681	-1	SEMA4D	95
chr9	92033612	92033707	95	6	-0.236061	-14.3986	ENST00000420987	-1	SEMA4D	95
chr9	92033612	92033707	95	6	-0.236061	-14.3986	ENST00000343780	-1	SEMA4D	95
chr9	92033612	92033707	95	6	-0.236061	-14.3986	ENST00000356444	-1	SEMA4D	95
chr11	72470300	72470397	97	9	-0.235747	-21.6821	ENST00000359373	-1	ARAP1	97
chr11	72470300	72470397	97	9	-0.235747	-21.6821	ENST00000537351	-1	STARD10	97
chr11	72470300	72470397	97	9	-0.235747	-21.6821	ENST00000543089	-1	STARD10	97
chr11	72470300	72470397	97	9	-0.235747	-21.6821	ENST00000535075	-1	STARD10	97
chr11	72470300	72470397	97	9	-0.235747	-21.6821	ENST00000544767	-1	STARD10	97
chr11	72470300	72470397	97	9	-0.235747	-21.6821	ENST00000536728	-1	STARD10	97
chr11	72470300	72470397	97	9	-0.235747	-21.6821	ENST00000400925	-1	STARD10	97
chr11	72470300	72470397	97	9	-0.235747	-21.6821	ENST00000543304	-1	STARD10	97
chr11	72470300	72470397	97	9	-0.235747	-21.6821	ENST00000334805	-1	STARD10	97
chr11	72470300	72470397	97	9	-0.235747	-21.6821	ENST00000538536	-1	STARD10	97
chr11	72470300	72470397	97	9	-0.235747	-21.6821	ENST00000538437	-1	STARD10	97
chr11	72470300	72470397	97	9	-0.235747	-21.6821	ENST00000545082	-1	STARD10	97
chr11	72470300	72470397	97	9	-0.235747	-21.6821	ENST00000537947	-1	STARD10	97
chr11	72470300	72470397	97	9	-0.235747	-21.6821	ENST00000542989	-1	STARD10	97
chr11	72470300	72470397	97	9	-0.235747	-21.6821	ENST00000546314	-1	STARD10	97
chr11	72470300	72470397	97	9	-0.235747	-21.6821	ENST00000535267	-1	STARD10	97
chr11	72470300	72470397	97	9	-0.235747	-21.6821	ENST00000539138	-1	STARD10	96
chr11	72470300	72470397	97	9	-0.235747	-21.6821	ENST00000535054	-1	STARD10	76
chr11	72470300	72470397	97	9	-0.235747	-21.6821	ENST00000536290	-1	STARD10	30
chr7	1588260	1588368	108	9	-0.235539	-15.8949	ENST00000297477	-1	TMEM184A	108
chr7	1588260	1588368	108	9	-0.235539	-15.8949	ENST00000449955	-1	TMEM184A	108
chr7	1588260	1588368	108	9	-0.235539	-15.8949	ENST00000319018	-1	TMEM184A	108
chr7	1588260	1588368	108	9	-0.235539	-15.8949	ENST00000421996	-1	TMEM184A	108
chr7	1588260	1588368	108	9	-0.235539	-15.8949	ENST00000468535	-1	TMEM184A	108
chr7	1588260	1588368	108	9	-0.235539	-15.8949	ENST00000319010	-1	TMEM184A	83
chr16	867437	867543	106	6	-0.234212	-15.1792	na	na	na	0
chr16	88134742	88134940	198	15	-0.23405	-34.6286	ENST00000566351	-1	RP11-863P13.4	198
chr16	88134742	88134940	198	15	-0.23405	-34.6286	ENST00000378417	-1	RP11-863P13.4	198
chr12	131488706	131488871	165	12	-0.233526	-32.0965	ENST00000544673	1	GPR133	165
chr12	131488706	131488871	165	12	-0.233526	-32.0965	ENST00000545900	1	GPR133	165
chr12	131488706	131488871	165	12	-0.233526	-32.0965	ENST00000261654	1	GPR133	165
chr12	131488706	131488871	165	12	-0.233526	-32.0965	ENST00000535015	1	GPR133	165
chr12	131488706	131488871	165	12	-0.233526	-32.0965	ENST00000376682	1	GPR133	165
chr9	124989408	124989520	112	7	-0.232309	-16.6392	ENST00000373755	-1	LHX6	112
chr9	124989408	124989520	112	7	-0.232309	-16.6392	ENST00000373754	-1	LHX6	112
chr9	124989408	124989520	112	7	-0.232309	-16.6392	ENST00000340587	-1	LHX6	112
chr9	124989408	124989520	112	7	-0.232309	-16.6392	ENST00000394319	-1	LHX6	112
chr9	124989408	124989520	112	7	-0.232309	-16.6392	ENST00000541397	-1	LHX6	112
chr9	124989408	124989520	112	7	-0.232309	-16.6392	ENST00000558672	-1	LHX6	112
chr9	124989408	124989520	112	7	-0.232309	-16.6392	ENST00000560152	-1	LHX6	112
chr9	124989408	124989520	112	7	-0.232309	-16.6392	ENST00000560485	-1	LHX6	112
chr8	55047317	55047422	105	4	-0.232177	-11.8876	ENST00000260102	1	MRPL15	105
chr8	55047317	55047422	105	4	-0.232177	-11.8876	ENST00000519831	1	MRPL15	105
chr8	55047317	55047422	105	4	-0.232177	-11.8876	ENST00000522521	1	MRPL15	105
chr1	12600225	12600281	56	4	-0.231245	-9.17979	na	na	na	0
chr15	74218780	74218895	115	9	-0.230899	-17.3904	ENST00000566011	1	LOXL1	115
chr15	74218780	74218895	115	9	-0.230899	-17.3904	ENST00000261921	1	LOXL1	115
chr15	74218780	74218895	115	9	-0.230899	-17.3904	ENST00000568229	-1	LOXL1-AS1	115
chr15	74218780	74218895	115	9	-0.230899	-17.3904	ENST00000568087	-1	LOXL1-AS1	115
chr15	74218780	74218895	115	9	-0.230899	-17.3904	ENST00000567644	-1	LOXL1-AS1	115
chr15	74218780	74218895	115	9	-0.230899	-17.3904	ENST00000567257	-1	LOXL1-AS1	115
chr15	74218780	74218895	115	9	-0.230899	-17.3904	ENST00000564194	-1	LOXL1-AS1	115
chr15	74218780	74218895	115	9	-0.230899	-17.3904	ENST00000565756	-1	LOXL1-AS1	115
chr15	74218780	74218895	115	9	-0.230899	-17.3904	ENST00000566675	-1	LOXL1-AS1	115
chr15	74218780	74218895	115	9	-0.230899	-17.3904	ENST00000562965	-1	LOXL1-AS1	115
chr15	74218780	74218895	115	9	-0.230899	-17.3904	ENST00000562739	-1	LOXL1-AS1	115
chr15	74218780	74218895	115	9	-0.230899	-17.3904	ENST00000562130	-1	LOXL1-AS1	115
chr15	74218780	74218895	115	9	-0.230899	-17.3904	ENST00000565416	-1	LOXL1-AS1	115
chr15	74218780	74218895	115	9	-0.230899	-17.3904	ENST00000564963	-1	LOXL1-AS1	115
chr17	7254224	7254302	78	4	-0.229689	-7.58461	ENST00000571471	1	ACAP1	78
chr17	7254224	7254302	78	4	-0.229689	-7.58461	ENST00000570504	1	ACAP1	78
chr17	7254224	7254302	78	4	-0.229689	-7.58461	ENST00000574499	1	ACAP1	78
chr17	7254224	7254302	78	4	-0.229689	-7.58461	ENST00000575415	1	ACAP1	78
chr17	7254224	7254302	78	4	-0.229689	-7.58461	ENST00000158762	1	ACAP1	78
chr17	7254224	7254302	78	4	-0.229689	-7.58461	ENST00000576980	1	KCTD11	78
chr17	7254224	7254302	78	4	-0.229689	-7.58461	ENST00000333751	1	KCTD11	78
chr17	7254224	7254302	78	4	-0.229689	-7.58461	ENST00000389982	1	TMEM95	78
chr17	7254224	7254302	78	4	-0.229689	-7.58461	ENST00000576060	1	TMEM95	78
chr17	7254224	7254302	78	4	-0.229689	-7.58461	ENST00000330767	1	TMEM95	78
chr5	9547473	9547657	184	4	-0.229276	-11.8218	ENST00000382496	-1	SEMA5A	184
chr5	9547473	9547657	184	4	-0.229276	-11.8218	ENST00000508179	1	SNHG18	184
chr5	9547473	9547657	184	4	-0.229276	-11.8218	ENST00000509788	1	SNHG18	184
chr5	9547473	9547657	184	4	-0.229276	-11.8218	ENST00000459473	1	SNORD123	184
chr11	75139676	75139771	95	8	-0.229098	-17.2288	ENST00000376292	-1	KLHL35	95
chr11	75139676	75139771	95	8	-0.229098	-17.2288	ENST00000460787	-1	KLHL35	95
chr11	75139676	75139771	95	8	-0.229098	-17.2288	ENST00000527491	-1	KLHL35	95
chr11	75139676	75139771	95	8	-0.229098	-17.2288	ENST00000539798	-1	KLHL35	95
chr2	118617724	118617802	78	11	-0.227655	-21.1652	ENST00000430851	1	HTR5BP	78
chr2	118617724	118617802	78	11	-0.227655	-21.1652	ENST00000434708	1	HTR5BP	78
chr17	60216231	60216285	54	4	-0.226391	-9.49394	ENST00000578759	-1	POLRMTP1	54
chr12	129417799	129417857	58	12	-0.224728	-26.0546	ENST00000441390	1	GLT1D1	58
chr12	129417799	129417857	58	12	-0.224728	-26.0546	ENST00000442111	1	GLT1D1	58
chr12	129417799	129417857	58	12	-0.224728	-26.0546	ENST00000281703	1	GLT1D1	58
chr12	129417799	129417857	58	12	-0.224728	-26.0546	ENST00000413816	1	GLT1D1	58
chr12	129417799	129417857	58	12	-0.224728	-26.0546	ENST00000537468	1	GLT1D1	58
chr12	129417799	129417857	58	12	-0.224728	-26.0546	ENST00000542193	1	GLT1D1	58
chr13	114876824	114877003	179	12	-0.223838	-23.294	ENST00000334062	-1	RASA3	179
chr13	114876824	114877003	179	12	-0.223838	-23.294	ENST00000542651	-1	RASA3	179
chr13	114876824	114877003	179	12	-0.223838	-23.294	ENST00000454005	-1	RASA3-IT1	179
chr6	158375684	158375815	131	10	-0.223435	-25.6739	na	na	na	0
chr1	175162463	175162551	88	5	-0.222962	-9.23063	ENST00000423313	-1	KIAA0040	88
chr1	175162463	175162551	88	5	-0.222962	-9.23063	ENST00000444639	-1	KIAA0040	88
chr1	175162463	175162551	88	5	-0.222962	-9.23063	ENST00000545251	-1	KIAA0040	88
chr1	175162463	175162551	88	5	-0.222962	-9.23063	ENST00000567124	-1	KIAA0040	88
chr1	175162463	175162551	88	5	-0.222962	-9.23063	ENST00000563563	-1	KIAA0040	88
chr1	22919892	22920005	113	7	-0.222745	-14.7936	ENST00000166244	1	EPHA8	113
chr6	160023639	160023718	79	6	-0.222296	-12.9787	na	na	na	0
chr13	100218836	100218971	135	4	-0.221873	-9.11368	na	na	na	0
chr21	26933816	26933930	114	7	-0.221287	-16.3155	ENST00000456917	1	MIR155HG	114
chr2	36873460	36873633	173	4	-0.220959	-9.97247	ENST00000357996	-1	FEZ2	173
chr11	75139403	75139535	132	13	-0.220741	-29.4734	ENST00000376292	-1	KLHL35	132
chr11	75139403	75139535	132	13	-0.220741	-29.4734	ENST00000460787	-1	KLHL35	132
chr11	75139403	75139535	132	13	-0.220741	-29.4734	ENST00000527491	-1	KLHL35	132
chr11	75139403	75139535	132	13	-0.220741	-29.4734	ENST00000539798	-1	KLHL35	132
chr11	62308403	62308592	189	5	-0.219876	-12.2683	ENST00000533365	-1	AHNAK	189
chr11	62308403	62308592	189	5	-0.219876	-12.2683	ENST00000378024	-1	AHNAK	189
chr11	62308403	62308592	189	5	-0.219876	-12.2683	ENST00000530285	-1	AHNAK	189
chr11	62308403	62308592	189	5	-0.219876	-12.2683	ENST00000528508	-1	AHNAK	189
chr11	62308403	62308592	189	5	-0.219876	-12.2683	ENST00000531324	-1	AHNAK	189
chr11	62308403	62308592	189	5	-0.219876	-12.2683	ENST00000530124	-1	AHNAK	176
chr11	62308403	62308592	189	5	-0.219876	-12.2683	ENST00000257247	-1	AHNAK	189
chr11	62308403	62308592	189	5	-0.219876	-12.2683	ENST00000544108	1	RP11-864I4.3	189
chr11	62308403	62308592	189	5	-0.219876	-12.2683	ENST00000538101	1	RP11-864I4.4	121
chr18	76674550	76674625	75	9	-0.218629	-17.1951	ENST00000578030	-1	CTD-2382H12.2	75
chr1	2525835	2525913	78	7	-0.218469	-15.2502	ENST00000469962	-1	MMEL1	78
chr1	2525835	2525913	78	7	-0.218469	-15.2502	ENST00000471840	-1	MMEL1	78
chr1	2525835	2525913	78	7	-0.218469	-15.2502	ENST00000378412	-1	MMEL1	78
chr1	2525835	2525913	78	7	-0.218469	-15.2502	ENST00000502556	-1	MMEL1	78
chr1	2525835	2525913	78	7	-0.218469	-15.2502	ENST00000504800	-1	MMEL1	78
chr1	2525835	2525913	78	7	-0.218469	-15.2502	ENST00000491941	-1	MMEL1	78
chr1	2525835	2525913	78	7	-0.218469	-15.2502	ENST00000464195	-1	MMEL1	78
chr1	2525835	2525913	78	7	-0.218469	-15.2502	ENST00000288709	-1	MMEL1	78
chr2	26786012	26786097	85	8	-0.217794	-18.259	ENST00000329615	1	C2orf70	85
chr2	26786012	26786097	85	8	-0.217794	-18.259	ENST00000409392	1	C2orf70	85
chr2	26786012	26786097	85	8	-0.217794	-18.259	ENST00000479453	1	C2orf70	85
chr2	26786012	26786097	85	8	-0.217794	-18.259	ENST00000272371	-1	OTOF	85
chr2	26786012	26786097	85	8	-0.217794	-18.259	ENST00000403946	-1	OTOF	85
chr6	170557976	170558064	88	6	-0.217656	-13.9253	na	na	na	0
chr1	17018683	17018769	86	19	-0.21711	-43.4908	ENST00000414828	-1	ESPNP	86
chr1	17018683	17018769	86	19	-0.21711	-43.4908	ENST00000270691	-1	ESPNP	86
chr1	17018683	17018769	86	19	-0.21711	-43.4908	ENST00000492551	-1	ESPNP	86
chr19	57350267	57350361	94	7	-0.215063	-12.7269	ENST00000599641	1	MIMT1	94
chr19	57350267	57350361	94	7	-0.215063	-12.7269	ENST00000597105	1	MIMT1	94
chr19	57350267	57350361	94	7	-0.215063	-12.7269	ENST00000326441	-1	PEG3	94
chr19	57350267	57350361	94	7	-0.215063	-12.7269	ENST00000598410	-1	PEG3	94
chr19	57350267	57350361	94	7	-0.215063	-12.7269	ENST00000593695	-1	PEG3	94
chr19	57350267	57350361	94	7	-0.215063	-12.7269	ENST00000599577	-1	PEG3	94
chr19	57350267	57350361	94	7	-0.215063	-12.7269	ENST00000596261	-1	PEG3	94
chr19	57350267	57350361	94	7	-0.215063	-12.7269	ENST00000594706	-1	PEG3	94
chr19	57350267	57350361	94	7	-0.215063	-12.7269	ENST00000594389	-1	PEG3	94
chr19	57350267	57350361	94	7	-0.215063	-12.7269	ENST00000423103	-1	PEG3	94
chr19	57350267	57350361	94	7	-0.215063	-12.7269	ENST00000593711	-1	ZIM2	94
chr19	57350267	57350361	94	7	-0.215063	-12.7269	ENST00000595671	-1	ZIM2	94
chr19	57350267	57350361	94	7	-0.215063	-12.7269	ENST00000597281	-1	ZIM2	94
chr19	57350267	57350361	94	7	-0.215063	-12.7269	ENST00000601070	-1	ZIM2	94
chr19	57350267	57350361	94	7	-0.215063	-12.7269	ENST00000599935	-1	ZIM2	94
chr19	57350267	57350361	94	7	-0.215063	-12.7269	ENST00000391708	-1	ZIM2	94
chr19	57350267	57350361	94	7	-0.215063	-12.7269	ENST00000221722	-1	ZIM2	94
chr12	41581393	41581485	92	4	-0.214893	-9.40532	ENST00000402685	1	PDZRN4	92
chr6	447438	447567	129	9	-0.214054	-20.0596	na	na	na	0
chr16	89408245	89408333	88	9	-0.213491	-20.6851	ENST00000378330	-1	ANKRD11	88
chr16	89408245	89408333	88	9	-0.213491	-20.6851	ENST00000301030	-1	ANKRD11	88
chr16	89408245	89408333	88	9	-0.213491	-20.6851	ENST00000378332	-1	ANKRD11	88
chr16	89408245	89408333	88	9	-0.213491	-20.6851	ENST00000562816	-1	ANKRD11	88
chr16	89408245	89408333	88	9	-0.213491	-20.6851	ENST00000566858	-1	ANKRD11	88
chr14	50466906	50466979	73	4	-0.213178	-7.90637	ENST00000399206	-1	C14orf182	73
chr14	50466906	50466979	73	4	-0.213178	-7.90637	ENST00000530176	-1	C14orf182	73
chr14	50466906	50466979	73	4	-0.213178	-7.90637	ENST00000528300	-1	C14orf182	73
chr14	50466906	50466979	73	4	-0.213178	-7.90637	ENST00000529902	-1	C14orf182	73
chr13	61330569	61330690	121	4	-0.210404	-9.89886	na	na	na	0
chr20	61915949	61916089	140	10	-0.210095	-25.244	ENST00000370283	1	ARFGAP1	140
chr20	61915949	61916089	140	10	-0.210095	-25.244	ENST00000547204	1	ARFGAP1	140
chr20	61915949	61916089	140	10	-0.210095	-25.244	ENST00000549047	1	ARFGAP1	140
chr20	61915949	61916089	140	10	-0.210095	-25.244	ENST00000523460	1	ARFGAP1	140
chr20	61915949	61916089	140	10	-0.210095	-25.244	ENST00000520485	1	ARFGAP1	140
chr20	61915949	61916089	140	10	-0.210095	-25.244	ENST00000370275	1	ARFGAP1	140
chr20	61915949	61916089	140	10	-0.210095	-25.244	ENST00000518601	1	ARFGAP1	140
chr20	61915949	61916089	140	10	-0.210095	-25.244	ENST00000353546	1	ARFGAP1	140
chr20	61915949	61916089	140	10	-0.210095	-25.244	ENST00000522403	1	ARFGAP1	140
chr20	61915949	61916089	140	10	-0.210095	-25.244	ENST00000518794	1	ARFGAP1	140
chr20	61915949	61916089	140	10	-0.210095	-25.244	ENST00000468975	1	ARFGAP1	140
chr20	61915949	61916089	140	10	-0.210095	-25.244	ENST00000520022	1	ARFGAP1	140
chr20	61915949	61916089	140	10	-0.210095	-25.244	ENST00000518691	1	ARFGAP1	140
chr20	61915949	61916089	140	10	-0.210095	-25.244	ENST00000518618	1	ARFGAP1	140
chr20	61915949	61916089	140	10	-0.210095	-25.244	ENST00000395285	1	ARFGAP1	140
chr20	61915949	61916089	140	10	-0.210095	-25.244	ENST00000549076	1	ARFGAP1	140
chr20	61915949	61916089	140	10	-0.210095	-25.244	ENST00000519604	1	ARFGAP1	140
chr20	61915949	61916089	140	10	-0.210095	-25.244	ENST00000519273	1	ARFGAP1	140
chr20	61915949	61916089	140	10	-0.210095	-25.244	ENST00000582203	1	MIR4326	140
chr6	25027454	25027619	165	10	-0.209265	-24.4953	ENST00000402854	-1	ASS1P1	165
chr6	25027454	25027619	165	10	-0.209265	-24.4953	ENST00000510784	-1	FAM65B	165
chr6	25027454	25027619	165	10	-0.209265	-24.4953	ENST00000606385	-1	RP11-367G6.3	165
chr6	139012896	139013150	254	11	-0.207511	-22.1484	ENST00000491526	-1	NHSL1	254
chr6	139012896	139013150	254	11	-0.207511	-22.1484	ENST00000468095	-1	NHSL1	254
chr6	139012896	139013150	254	11	-0.207511	-22.1484	ENST00000428044	1	RP11-390P2.4	254
chr6	139012896	139013150	254	11	-0.207511	-22.1484	ENST00000432673	1	RP11-390P2.4	254
chr6	139012896	139013150	254	11	-0.207511	-22.1484	ENST00000458733	1	RP11-390P2.4	254
chr6	139012896	139013150	254	11	-0.207511	-22.1484	ENST00000447494	1	RP11-390P2.4	254
chr10	6018262	6018360	98	4	-0.205581	-10.3094	ENST00000379977	-1	IL15RA	98
chr10	6018262	6018360	98	4	-0.205581	-10.3094	ENST00000534292	-1	IL15RA	98
chr10	6018262	6018360	98	4	-0.205581	-10.3094	ENST00000532948	-1	IL15RA	98
chr10	6018262	6018360	98	4	-0.205581	-10.3094	ENST00000379972	-1	IL15RA	98
chr10	6018262	6018360	98	4	-0.205581	-10.3094	ENST00000528354	-1	IL15RA	98
chr10	6018262	6018360	98	4	-0.205581	-10.3094	ENST00000379974	-1	IL15RA	98
chr10	6018262	6018360	98	4	-0.205581	-10.3094	ENST00000397250	-1	IL15RA	98
chr10	6018262	6018360	98	4	-0.205581	-10.3094	ENST00000379971	-1	IL15RA	98
chr10	6018262	6018360	98	4	-0.205581	-10.3094	ENST00000530685	-1	IL15RA	98
chr10	6018262	6018360	98	4	-0.205581	-10.3094	ENST00000397255	-1	IL15RA	98
chr10	6018262	6018360	98	4	-0.205581	-10.3094	ENST00000397246	-1	IL15RA	98
chr10	6018262	6018360	98	4	-0.205581	-10.3094	ENST00000429135	-1	IL15RA	98
chr10	6018262	6018360	98	4	-0.205581	-10.3094	ENST00000453922	-1	IL15RA	98
chr10	6018262	6018360	98	4	-0.205581	-10.3094	ENST00000397251	-1	IL15RA	98
chr10	6018262	6018360	98	4	-0.205581	-10.3094	ENST00000397248	-1	IL15RA	98
chr10	6018262	6018360	98	4	-0.205581	-10.3094	ENST00000525219	-1	IL15RA	98
chr8	26433643	26433817	174	4	-0.204719	-10.9882	ENST00000493789	1	DPYSL2	174
chr8	26433643	26433817	174	4	-0.204719	-10.9882	ENST00000521913	1	DPYSL2	174
chr8	26433643	26433817	174	4	-0.204719	-10.9882	ENST00000311151	1	DPYSL2	174
chr8	26433643	26433817	174	4	-0.204719	-10.9882	ENST00000523027	1	DPYSL2	174
chr12	2031505	2031588	83	6	-0.202166	-13.219	ENST00000382722	-1	CACNA2D4	83
chr12	2031505	2031588	83	6	-0.202166	-13.219	ENST00000280663	-1	CACNA2D4	83
chr12	2031505	2031588	83	6	-0.202166	-13.219	ENST00000444595	-1	CACNA2D4	83
chr12	2031505	2031588	83	6	-0.202166	-13.219	ENST00000587995	-1	CACNA2D4	83
chr12	2031505	2031588	83	6	-0.202166	-13.219	ENST00000586184	-1	CACNA2D4	83
chr12	2031505	2031588	83	6	-0.202166	-13.219	ENST00000585732	-1	CACNA2D4	83
chr12	2031505	2031588	83	6	-0.202166	-13.219	ENST00000544163	1	RP5-1096D14.3	83
chr19	3984173	3984251	78	8	-0.200981	-17.6855	ENST00000600720	-1	EEF2	78
chr19	3984173	3984251	78	8	-0.200981	-17.6855	ENST00000594885	-1	EEF2	78
chr19	3984173	3984251	78	8	-0.200981	-17.6855	ENST00000309311	-1	EEF2	78
chr19	3984173	3984251	78	8	-0.200981	-17.6855	ENST00000596417	-1	EEF2	78
chr19	3984173	3984251	78	8	-0.200981	-17.6855	ENST00000598182	-1	EEF2	78
chr19	3984173	3984251	78	8	-0.200981	-17.6855	ENST00000598436	-1	EEF2	78
chr19	3984173	3984251	78	8	-0.200981	-17.6855	ENST00000384048	-1	SNORD37	78
chr8	145748679	145748735	56	4	-0.200086	-7.0062	ENST00000292524	1	LRRC14	56
chr8	145748679	145748735	56	4	-0.200086	-7.0062	ENST00000528528	1	LRRC14	56
chr8	145748679	145748735	56	4	-0.200086	-7.0062	ENST00000530242	1	LRRC14	56
chr8	145748679	145748735	56	4	-0.200086	-7.0062	ENST00000529995	1	LRRC14	56
chr8	145748679	145748735	56	4	-0.200086	-7.0062	ENST00000529415	-1	LRRC24	56
chr8	145748679	145748735	56	4	-0.200086	-7.0062	ENST00000533758	-1	LRRC24	56
chr20	2845907	2846253	346	7	-0.198952	-18.734	ENST00000380393	1	PTPRA	346
chr20	2845907	2846253	346	7	-0.198952	-18.734	ENST00000380443	1	VPS16	346
chr20	2845907	2846253	346	7	-0.198952	-18.734	ENST00000466415	1	VPS16	346
chr20	2845907	2846253	346	7	-0.198952	-18.734	ENST00000380445	1	VPS16	346
chr20	2845907	2846253	346	7	-0.198952	-18.734	ENST00000380469	1	VPS16	346
chr13	27927415	27927505	90	4	-0.198877	-8.98714	na	na	na	0
chr17	78765718	78765907	189	7	-0.198254	-15.3635	ENST00000575542	1	RPTOR	189
chr17	78765718	78765907	189	7	-0.198254	-15.3635	ENST00000574767	1	RPTOR	189
chr17	78765718	78765907	189	7	-0.198254	-15.3635	ENST00000577161	1	RPTOR	189
chr17	78765718	78765907	189	7	-0.198254	-15.3635	ENST00000570891	1	RPTOR	189
chr17	78765718	78765907	189	7	-0.198254	-15.3635	ENST00000306801	1	RPTOR	189
chr17	78765718	78765907	189	7	-0.198254	-15.3635	ENST00000544334	1	RPTOR	189
chr17	78765718	78765907	189	7	-0.198254	-15.3635	ENST00000537330	1	RPTOR	189
chr11	92703217	92703318	101	4	-0.198221	-10.2674	ENST00000257068	1	MTNR1B	101
chr11	92703217	92703318	101	4	-0.198221	-10.2674	ENST00000532482	1	MTNR1B	101
chr11	92703217	92703318	101	4	-0.198221	-10.2674	ENST00000528076	1	MTNR1B	101
chr14	93580713	93580804	91	7	-0.1981	-17.0938	ENST00000267615	-1	ITPK1	91
chr14	93580713	93580804	91	7	-0.1981	-17.0938	ENST00000354313	-1	ITPK1	91
chr14	93580713	93580804	91	7	-0.1981	-17.0938	ENST00000556603	-1	ITPK1	91
chr14	93580713	93580804	91	7	-0.1981	-17.0938	ENST00000555495	-1	ITPK1	91
chr14	93580713	93580804	91	7	-0.1981	-17.0938	ENST00000554999	-1	ITPK1	91
chr14	93580713	93580804	91	7	-0.1981	-17.0938	ENST00000555553	-1	ITPK1	91
chr14	93580713	93580804	91	7	-0.1981	-17.0938	ENST00000553452	-1	ITPK1	91
chr14	93580713	93580804	91	7	-0.1981	-17.0938	ENST00000557309	-1	ITPK1	91
chr6	3743486	3743562	76	6	-0.198047	-12.1261	ENST00000477592	-1	PXDC1	76
chr6	3743486	3743562	76	6	-0.198047	-12.1261	ENST00000380277	-1	PXDC1	76
chr6	3743486	3743562	76	6	-0.198047	-12.1261	ENST00000380283	-1	PXDC1	76
chr6	3743486	3743562	76	6	-0.198047	-12.1261	ENST00000485986	-1	PXDC1	76
chr20	61371565	61371668	103	9	-0.197798	-19.4261	ENST00000370501	1	NTSR1	103
chr20	61371565	61371668	103	9	-0.197798	-19.4261	ENST00000430184	-1	RP11-93B14.4	103
chr2	3704535	3704624	89	8	-0.195995	-17.8899	ENST00000252505	1	ALLC	89
chr4	940614	940666	52	7	-0.195749	-14.4161	ENST00000504180	1	TMEM175	52
chr4	940614	940666	52	7	-0.195749	-14.4161	ENST00000502513	1	TMEM175	52
chr4	940614	940666	52	7	-0.195749	-14.4161	ENST00000507319	1	TMEM175	52
chr4	940614	940666	52	7	-0.195749	-14.4161	ENST00000264771	1	TMEM175	52
chr4	940614	940666	52	7	-0.195749	-14.4161	ENST00000513952	1	TMEM175	52
chr4	940614	940666	52	7	-0.195749	-14.4161	ENST00000514453	1	TMEM175	52
chr4	940614	940666	52	7	-0.195749	-14.4161	ENST00000505734	1	TMEM175	52
chr4	940614	940666	52	7	-0.195749	-14.4161	ENST00000515492	1	TMEM175	52
chr4	940614	940666	52	7	-0.195749	-14.4161	ENST00000504744	1	TMEM175	52
chr4	940614	940666	52	7	-0.195749	-14.4161	ENST00000509508	1	TMEM175	52
chr4	940614	940666	52	7	-0.195749	-14.4161	ENST00000452360	1	TMEM175	52
chr4	940614	940666	52	7	-0.195749	-14.4161	ENST00000515876	1	TMEM175	52
chr4	940614	940666	52	7	-0.195749	-14.4161	ENST00000513682	1	TMEM175	52
chr4	940614	940666	52	7	-0.195749	-14.4161	ENST00000515740	1	TMEM175	52
chr4	940614	940666	52	7	-0.195749	-14.4161	ENST00000438836	1	TMEM175	52
chr4	940614	940666	52	7	-0.195749	-14.4161	ENST00000504505	1	TMEM175	52
chr4	940614	940666	52	7	-0.195749	-14.4161	ENST00000508204	1	TMEM175	52
chr4	940614	940666	52	7	-0.195749	-14.4161	ENST00000510493	1	TMEM175	52
chr4	940614	940666	52	7	-0.195749	-14.4161	ENST00000514546	1	TMEM175	52
chr4	940614	940666	52	7	-0.195749	-14.4161	ENST00000504850	1	TMEM175	52
chr4	7502360	7502446	86	5	-0.195253	-11.2083	ENST00000511199	1	SORCS2	86
chr4	7502360	7502446	86	5	-0.195253	-11.2083	ENST00000329016	1	SORCS2	86
chr4	7502360	7502446	86	5	-0.195253	-11.2083	ENST00000507866	1	SORCS2	86
chr6	26659725	26659932	207	16	-0.193604	-48.258	ENST00000415922	-1	ZNF322	207
chr6	26659725	26659932	207	16	-0.193604	-48.258	ENST00000480036	-1	ZNF322	207
chr6	26659725	26659932	207	16	-0.193604	-48.258	ENST00000465674	-1	ZNF322	207
chr6	26659725	26659932	207	16	-0.193604	-48.258	ENST00000461899	-1	ZNF322	207
chr9	127562787	127562984	197	8	-0.192867	-15.676	ENST00000331715	1	OLFML2A	197
chr9	127562787	127562984	197	8	-0.192867	-15.676	ENST00000373580	1	OLFML2A	197
chr9	127562787	127562984	197	8	-0.192867	-15.676	ENST00000288815	1	OLFML2A	197
chr7	38503124	38503405	281	4	-0.191159	-9.17823	ENST00000441628	-1	AMPH	281
chr7	38503124	38503405	281	4	-0.191159	-9.17823	ENST00000325590	-1	AMPH	281
chr7	38503124	38503405	281	4	-0.191159	-9.17823	ENST00000356264	-1	AMPH	281
chr7	38503124	38503405	281	4	-0.191159	-9.17823	ENST00000428293	-1	AMPH	281
chr2	127734905	127734984	79	5	-0.186861	-11.1958	na	na	na	0
chr17	58499816	58499871	55	5	-0.186812	-6.96262	ENST00000474834	1	C17orf64	55
chr17	58499816	58499871	55	5	-0.186812	-6.96262	ENST00000464714	1	C17orf64	55
chr17	58499816	58499871	55	5	-0.186812	-6.96262	ENST00000461535	1	C17orf64	55
chr17	58499816	58499871	55	5	-0.186812	-6.96262	ENST00000269127	1	C17orf64	55
chr17	58499816	58499871	55	5	-0.186812	-6.96262	ENST00000590297	-1	USP32	55
chr17	58499816	58499871	55	5	-0.186812	-6.96262	ENST00000588898	-1	USP32	55
chr8	436686	436835	149	7	-0.184602	-17.5811	na	na	na	0
chr8	134766712	134766869	157	4	-0.1822	-9.84752	ENST00000523429	1	CTD-2309H9.2	157
chr8	134766712	134766869	157	4	-0.1822	-9.84752	ENST00000521337	1	MTND2P7	157
chr20	57426767	57426836	69	6	-0.181431	-12.193	ENST00000313949	1	GNAS	69
chr20	57426767	57426836	69	6	-0.181431	-12.193	ENST00000371098	1	GNAS	69
chr20	57426767	57426836	69	6	-0.181431	-12.193	ENST00000371075	1	GNAS	69
chr20	57426767	57426836	69	6	-0.181431	-12.193	ENST00000453292	1	GNAS	69
chr20	57426767	57426836	69	6	-0.181431	-12.193	ENST00000419558	1	GNAS	69
chr20	57426767	57426836	69	6	-0.181431	-12.193	ENST00000491348	1	GNAS	69
chr20	57426767	57426836	69	6	-0.181431	-12.193	ENST00000472183	1	GNAS	69
chr20	57426767	57426836	69	6	-0.181431	-12.193	ENST00000462499	1	GNAS	69
chr20	57426767	57426836	69	6	-0.181431	-12.193	ENST00000482112	1	GNAS	69
chr20	57426767	57426836	69	6	-0.181431	-12.193	ENST00000490374	1	GNAS	69
chr20	57426767	57426836	69	6	-0.181431	-12.193	ENST00000493744	1	GNAS	69
chr20	57426767	57426836	69	6	-0.181431	-12.193	ENST00000467227	1	GNAS	69
chr20	57426767	57426836	69	6	-0.181431	-12.193	ENST00000371100	1	GNAS	69
chr20	57426767	57426836	69	6	-0.181431	-12.193	ENST00000371099	1	GNAS	69
chr20	57426767	57426836	69	6	-0.181431	-12.193	ENST00000371102	1	GNAS	69
chr20	57426767	57426836	69	6	-0.181431	-12.193	ENST00000464624	1	GNAS	69
chr20	57426767	57426836	69	6	-0.181431	-12.193	ENST00000306120	1	GNAS	69
chr20	57426767	57426836	69	6	-0.181431	-12.193	ENST00000481768	1	GNAS	69
chr20	57426767	57426836	69	6	-0.181431	-12.193	ENST00000450130	1	GNAS	69
chr20	57426767	57426836	69	6	-0.181431	-12.193	ENST00000349036	1	GNAS	69
chr20	57426767	57426836	69	6	-0.181431	-12.193	ENST00000423897	1	GNAS	69
chr20	57426767	57426836	69	6	-0.181431	-12.193	ENST00000424094	-1	GNAS-AS1	69
chr20	57426767	57426836	69	6	-0.181431	-12.193	ENST00000598163	-1	GNAS-AS1	69
chr1	2455210	2455265	55	5	-0.181108	-8.65917	ENST00000468002	-1	PANK4	55
chr1	2455210	2455265	55	5	-0.181108	-8.65917	ENST00000378466	-1	PANK4	55
chr1	2455210	2455265	55	5	-0.181108	-8.65917	ENST00000435556	-1	PANK4	55
chr1	2455210	2455265	55	5	-0.181108	-8.65917	ENST00000505228	-1	PANK4	55
chr1	2455210	2455265	55	5	-0.181108	-8.65917	ENST00000486396	-1	PANK4	55
chr1	2455210	2455265	55	5	-0.181108	-8.65917	ENST00000502770	-1	PANK4	55
chr1	2455210	2455265	55	5	-0.181108	-8.65917	ENST00000491212	-1	PANK4	55
chr1	2455210	2455265	55	5	-0.181108	-8.65917	ENST00000514922	-1	PANK4	55
chr16	87978838	87979043	205	22	-0.180863	-38.213	ENST00000569400	1	BANP	205
chr16	87978838	87979043	205	22	-0.180863	-38.213	ENST00000423252	1	BANP	1
chr16	87978838	87979043	205	22	-0.180863	-38.213	ENST00000488074	1	BANP	1
chr16	87978838	87979043	205	22	-0.180863	-38.213	ENST00000565496	-1	CTD-3057O21.1	205
chr17	9802747	9802850	103	7	-0.178418	-14.1501	ENST00000226193	-1	RCVRN	103
chr17	9802747	9802850	103	7	-0.178418	-14.1501	ENST00000570909	-1	RCVRN	103
chr8	70906982	70907067	85	9	-0.174488	-19.8804	na	na	na	0
chr11	2212254	2212326	72	7	-0.172414	-13.0287	na	na	na	0
chr2	118616111	118616222	111	7	-0.171396	-13.3135	ENST00000430851	1	HTR5BP	111
chr2	118616111	118616222	111	7	-0.171396	-13.3135	ENST00000434708	1	HTR5BP	111
chr11	92616465	92616530	65	7	-0.169118	-15.583	ENST00000533797	1	FAT3	65
chr11	92616465	92616530	65	7	-0.169118	-15.583	ENST00000489716	1	FAT3	65
chr11	92616465	92616530	65	7	-0.169118	-15.583	ENST00000469900	1	FAT3	65
chr11	92616465	92616530	65	7	-0.169118	-15.583	ENST00000525166	1	FAT3	65
chr11	92616465	92616530	65	7	-0.169118	-15.583	ENST00000298047	1	FAT3	65
chr11	92616465	92616530	65	7	-0.169118	-15.583	ENST00000409404	1	FAT3	65
chr4	164252242	164252295	53	5	-0.168619	-10.5584	ENST00000296533	-1	NPY1R	53
chr4	164252242	164252295	53	5	-0.168619	-10.5584	ENST00000509586	-1	NPY1R	53
chr4	164252242	164252295	53	5	-0.168619	-10.5584	ENST00000504391	-1	NPY1R	53
chr4	164252242	164252295	53	5	-0.168619	-10.5584	ENST00000512819	-1	NPY1R	53
chr4	164252242	164252295	53	5	-0.168619	-10.5584	ENST00000504790	-1	NPY1R	53
chr4	164252242	164252295	53	5	-0.168619	-10.5584	ENST00000515701	-1	NPY1R	53
chr4	164252242	164252295	53	5	-0.168619	-10.5584	ENST00000511901	-1	NPY1R	53
chr17	48858440	48858542	102	6	-0.167091	-11.9186	na	na	na	0
chr9	123604345	123604795	450	13	-0.166252	-28.5563	ENST00000210313	-1	PSMD5	450
chr9	123604345	123604795	450	13	-0.166252	-28.5563	ENST00000373904	-1	PSMD5	450
chr9	123604345	123604795	450	13	-0.166252	-28.5563	ENST00000476949	-1	PSMD5	450
chr9	123604345	123604795	450	13	-0.166252	-28.5563	ENST00000471789	-1	PSMD5	450
chr9	123604345	123604795	450	13	-0.166252	-28.5563	ENST00000458394	1	PSMD5-AS1	450
chr9	123604345	123604795	450	13	-0.166252	-28.5563	ENST00000588973	1	PSMD5-AS1	450
chr9	123604345	123604795	450	13	-0.166252	-28.5563	ENST00000608862	1	PSMD5-AS1	450
chr9	123604345	123604795	450	13	-0.166252	-28.5563	ENST00000447891	1	PSMD5-AS1	450
chr9	123604345	123604795	450	13	-0.166252	-28.5563	ENST00000432640	1	PSMD5-AS1	450
chr9	123604345	123604795	450	13	-0.166252	-28.5563	ENST00000450803	1	PSMD5-AS1	450
chr9	123604345	123604795	450	13	-0.166252	-28.5563	ENST00000586423	1	PSMD5-AS1	450
chr9	123604345	123604795	450	13	-0.166252	-28.5563	ENST00000587916	1	PSMD5-AS1	450
chr9	123604345	123604795	450	13	-0.166252	-28.5563	ENST00000589026	1	PSMD5-AS1	450
chr9	123604345	123604795	450	13	-0.166252	-28.5563	ENST00000609388	1	PSMD5-AS1	450
chr9	123604345	123604795	450	13	-0.166252	-28.5563	ENST00000586907	1	PSMD5-AS1	450
chr9	123604345	123604795	450	13	-0.166252	-28.5563	ENST00000442982	1	PSMD5-AS1	450
chr6	168533375	168533653	278	18	-0.165819	-35.8581	na	na	na	0
chr10	1505579	1505699	120	8	-0.165622	-19.9593	ENST00000381312	-1	ADARB2	120
chr2	198649727	198649905	178	17	-0.165152	-37.9738	ENST00000430004	-1	BOLL	178
chr2	198649727	198649905	178	17	-0.165152	-37.9738	ENST00000392296	-1	BOLL	178
chr2	198649727	198649905	178	17	-0.165152	-37.9738	ENST00000321801	-1	BOLL	178
chr2	198649727	198649905	178	17	-0.165152	-37.9738	ENST00000434976	-1	BOLL	178
chr2	198649727	198649905	178	17	-0.165152	-37.9738	ENST00000433157	-1	BOLL	178
chr2	198649727	198649905	178	17	-0.165152	-37.9738	ENST00000282278	-1	BOLL	178
chr7	150019951	150020048	97	11	-0.164809	-22.5304	ENST00000477871	-1	ACTR3C	97
chr7	150019951	150020048	97	11	-0.164809	-22.5304	ENST00000477367	-1	ACTR3C	97
chr7	150019951	150020048	97	11	-0.164809	-22.5304	ENST00000478393	-1	ACTR3C	97
chr7	150019951	150020048	97	11	-0.164809	-22.5304	ENST00000539352	-1	ACTR3C	97
chr7	150019951	150020048	97	11	-0.164809	-22.5304	ENST00000471872	1	LRRC61	97
chr7	150019951	150020048	97	11	-0.164809	-22.5304	ENST00000463441	1	LRRC61	97
chr7	150019951	150020048	97	11	-0.164809	-22.5304	ENST00000323078	1	LRRC61	97
chr7	150019951	150020048	97	11	-0.164809	-22.5304	ENST00000359623	1	LRRC61	97
chr7	150019951	150020048	97	11	-0.164809	-22.5304	ENST00000493307	1	LRRC61	97
chr1	117022372	117022512	140	5	-0.164081	-11.0821	ENST00000423907	-1	RP4-655J12.4	140
chr1	117022372	117022512	140	5	-0.164081	-11.0821	ENST00000443219	-1	RP4-655J12.4	140
chr1	117022372	117022512	140	5	-0.164081	-11.0821	ENST00000430316	-1	RP4-655J12.4	140
chr1	117022372	117022512	140	5	-0.164081	-11.0821	ENST00000434879	-1	RP4-655J12.4	140
chr10	97592241	97592419	178	4	-0.163251	-7.80504	ENST00000371206	1	ENTPD1	178
chr10	97592241	97592419	178	4	-0.163251	-7.80504	ENST00000490659	1	ENTPD1	178
chr10	97592241	97592419	178	4	-0.163251	-7.80504	ENST00000453258	1	ENTPD1	178
chr10	97592241	97592419	178	4	-0.163251	-7.80504	ENST00000371205	1	ENTPD1	178
chr10	97592241	97592419	178	4	-0.163251	-7.80504	ENST00000483213	1	ENTPD1	178
chr10	97592241	97592419	178	4	-0.163251	-7.80504	ENST00000371207	1	ENTPD1	178
chr10	97592241	97592419	178	4	-0.163251	-7.80504	ENST00000543964	1	ENTPD1	178
chr10	97592241	97592419	178	4	-0.163251	-7.80504	ENST00000371203	1	ENTPD1	178
chr10	97592241	97592419	178	4	-0.163251	-7.80504	ENST00000539125	1	ENTPD1	178
chr10	97592241	97592419	178	4	-0.163251	-7.80504	ENST00000416301	-1	ENTPD1-AS1	178
chr10	97592241	97592419	178	4	-0.163251	-7.80504	ENST00000433113	1	RP11-429G19.3	178
chr16	1013965	1014020	55	5	-0.161741	-12.6355	ENST00000570014	-1	LMF1	55
chr16	1013965	1014020	55	5	-0.161741	-12.6355	ENST00000562226	-1	LMF1	55
chr16	1013965	1014020	55	5	-0.161741	-12.6355	ENST00000568964	-1	LMF1	55
chr16	1013965	1014020	55	5	-0.161741	-12.6355	ENST00000562380	-1	LMF1	55
chr16	1013965	1014020	55	5	-0.161741	-12.6355	ENST00000567595	-1	LMF1	55
chr16	1013965	1014020	55	5	-0.161741	-12.6355	ENST00000566609	-1	LMF1	55
chr16	1013965	1014020	55	5	-0.161741	-12.6355	ENST00000539379	-1	LMF1	55
chr16	1013965	1014020	55	5	-0.161741	-12.6355	ENST00000262301	-1	LMF1	55
chr16	1013965	1014020	55	5	-0.161741	-12.6355	ENST00000545827	-1	LMF1	55
chr16	1013965	1014020	55	5	-0.161741	-12.6355	ENST00000543238	-1	LMF1	55
chr16	1013965	1014020	55	5	-0.161741	-12.6355	ENST00000568897	-1	LMF1	55
chr16	1013965	1014020	55	5	-0.161741	-12.6355	ENST00000399843	-1	LMF1	55
chr19	2622479	2622551	72	6	-0.160809	-10.1157	ENST00000382159	-1	GNG7	72
chr19	2622479	2622551	72	6	-0.160809	-10.1157	ENST00000587867	-1	GNG7	72
chr14	93405967	93406083	116	9	-0.158923	-17.6046	ENST00000267615	-1	ITPK1	116
chr14	93405967	93406083	116	9	-0.158923	-17.6046	ENST00000354313	-1	ITPK1	116
chr1	228401913	228401967	54	8	-0.157756	-15.3804	ENST00000295012	-1	C1orf145	54
chr1	228401913	228401967	54	8	-0.157756	-15.3804	ENST00000472613	-1	C1orf145	54
chr1	228401913	228401967	54	8	-0.157756	-15.3804	ENST00000337335	-1	C1orf145	54
chr1	228401913	228401967	54	8	-0.157756	-15.3804	ENST00000493977	1	OBSCN	54
chr1	228401913	228401967	54	8	-0.157756	-15.3804	ENST00000284548	1	OBSCN	54
chr1	228401913	228401967	54	8	-0.157756	-15.3804	ENST00000570156	1	OBSCN	54
chr1	228401913	228401967	54	8	-0.157756	-15.3804	ENST00000422127	1	OBSCN	54
chr1	228401913	228401967	54	8	-0.157756	-15.3804	ENST00000366707	1	OBSCN	54
chr1	228401913	228401967	54	8	-0.157756	-15.3804	ENST00000366709	1	OBSCN	54
chr2	118618032	118618163	131	12	-0.157538	-22.798	ENST00000430851	1	HTR5BP	131
chr2	118618032	118618163	131	12	-0.157538	-22.798	ENST00000434708	1	HTR5BP	131
chr9	117159390	117159458	68	4	-0.156898	-8.32159	ENST00000307564	-1	AKNA	68
chr9	117159390	117159458	68	4	-0.156898	-8.32159	ENST00000448674	-1	RP11-9M16.2	68
chr17	11461176	11461240	64	6	-0.155408	-12.6591	ENST00000441885	1	SHISA6	64
chr17	11461176	11461240	64	6	-0.155408	-12.6591	ENST00000432116	1	SHISA6	64
chr17	11461176	11461240	64	6	-0.155408	-12.6591	ENST00000409168	1	SHISA6	64
chr14	104662363	104662425	62	7	-0.154941	-13.8862	na	na	na	0
chr9	140683597	140683667	70	7	-0.153944	-10.4415	ENST00000493484	1	EHMT1	70
chr9	140683597	140683667	70	7	-0.153944	-10.4415	ENST00000482340	1	EHMT1	70
chr9	140683597	140683667	70	7	-0.153944	-10.4415	ENST00000486164	1	EHMT1	70
chr9	140683597	140683667	70	7	-0.153944	-10.4415	ENST00000462942	1	EHMT1	70
chr9	140683597	140683667	70	7	-0.153944	-10.4415	ENST00000460843	1	EHMT1	70
chr9	140683597	140683667	70	7	-0.153944	-10.4415	ENST00000371394	1	EHMT1	70
chr9	140683597	140683667	70	7	-0.153944	-10.4415	ENST00000334856	1	EHMT1	70
chr9	140683597	140683667	70	7	-0.153944	-10.4415	ENST00000421194	-1	RP11-188C12.2	70
chr14	104190708	104190830	122	7	-0.152697	-10.5049	ENST00000553724	1	ZFYVE21	122
chr14	104190708	104190830	122	7	-0.152697	-10.5049	ENST00000555163	1	ZFYVE21	122
chr14	104190708	104190830	122	7	-0.152697	-10.5049	ENST00000556795	1	ZFYVE21	122
chr14	104190708	104190830	122	7	-0.152697	-10.5049	ENST00000602552	1	ZFYVE21	3
chr14	104190708	104190830	122	7	-0.152697	-10.5049	ENST00000216602	1	ZFYVE21	122
chr14	104190708	104190830	122	7	-0.152697	-10.5049	ENST00000554255	1	ZFYVE21	122
chr14	104190708	104190830	122	7	-0.152697	-10.5049	ENST00000311141	1	ZFYVE21	122
chr14	104190708	104190830	122	7	-0.152697	-10.5049	ENST00000553512	1	ZFYVE21	122
chr14	104190708	104190830	122	7	-0.152697	-10.5049	ENST00000554630	1	ZFYVE21	122
chr14	104190708	104190830	122	7	-0.152697	-10.5049	ENST00000556610	1	ZFYVE21	122
chr14	104190708	104190830	122	7	-0.152697	-10.5049	ENST00000555501	1	ZFYVE21	122
chr6	160183847	160183936	89	7	-0.151374	-16.9384	ENST00000367048	1	ACAT2	89
chr6	160183847	160183936	89	7	-0.151374	-16.9384	ENST00000467951	1	ACAT2	89
chr6	160183847	160183936	89	7	-0.151374	-16.9384	ENST00000541436	1	ACAT2	89
chr6	160183847	160183936	89	7	-0.151374	-16.9384	ENST00000535372	-1	SOD2	89
chr6	160183847	160183936	89	7	-0.151374	-16.9384	ENST00000546087	-1	SOD2	89
chr1	25238262	25238344	82	7	-0.147712	-15.7591	ENST00000308873	-1	RUNX3	82
chr1	25238262	25238344	82	7	-0.147712	-15.7591	ENST00000338888	-1	RUNX3	82
chr1	25238262	25238344	82	7	-0.147712	-15.7591	ENST00000496967	-1	RUNX3	82
chr1	25238262	25238344	82	7	-0.147712	-15.7591	ENST00000399916	-1	RUNX3	82
chr1	25238262	25238344	82	7	-0.147712	-15.7591	ENST00000540420	-1	RUNX3	82
chr7	157385852	157385916	64	4	-0.144083	-7.32769	ENST00000389413	-1	PTPRN2	64
chr7	157385852	157385916	64	4	-0.144083	-7.32769	ENST00000409483	-1	PTPRN2	64
chr7	157385852	157385916	64	4	-0.144083	-7.32769	ENST00000389416	-1	PTPRN2	64
chr7	157385852	157385916	64	4	-0.144083	-7.32769	ENST00000389418	-1	PTPRN2	64
chr7	157385852	157385916	64	4	-0.144083	-7.32769	ENST00000404321	-1	PTPRN2	64
chr2	239348044	239348131	87	6	-0.143609	-12.2872	ENST00000468122	1	ASB1	87
chr2	239348044	239348131	87	6	-0.143609	-12.2872	ENST00000463352	1	ASB1	87
chr2	239348044	239348131	87	6	-0.143609	-12.2872	ENST00000264607	1	ASB1	87
chr2	239348044	239348131	87	6	-0.143609	-12.2872	ENST00000409297	1	ASB1	87
chr2	239348044	239348131	87	6	-0.143609	-12.2872	ENST00000438264	1	ASB1	87
chr2	239348044	239348131	87	6	-0.143609	-12.2872	ENST00000491653	1	ASB1	87
chr3	11349350	11349958	608	6	-0.133066	-6.58947	ENST00000451513	1	ATG7	608
chr3	11349350	11349958	608	6	-0.133066	-6.58947	ENST00000451830	1	ATG7	608
chr3	11349350	11349958	608	6	-0.133066	-6.58947	ENST00000418682	1	ATG7	608
chr3	11349350	11349958	608	6	-0.133066	-6.58947	ENST00000423116	1	ATG7	608
chr3	11349350	11349958	608	6	-0.133066	-6.58947	ENST00000488924	1	ATG7	608
chr3	11349350	11349958	608	6	-0.133066	-6.58947	ENST00000464282	1	ATG7	608
chr3	11349350	11349958	608	6	-0.133066	-6.58947	ENST00000424071	1	ATG7	608
chr3	11349350	11349958	608	6	-0.133066	-6.58947	ENST00000434066	1	ATG7	141
chr3	11349350	11349958	608	6	-0.133066	-6.58947	ENST00000446450	1	ATG7	608
chr3	11349350	11349958	608	6	-0.133066	-6.58947	ENST00000354956	1	ATG7	608
chr3	11349350	11349958	608	6	-0.133066	-6.58947	ENST00000354449	1	ATG7	608
chr6	160182495	160182625	130	15	-0.132964	-31.701	ENST00000367048	1	ACAT2	130
chr6	160182495	160182625	130	15	-0.132964	-31.701	ENST00000467951	1	ACAT2	130
chr6	160182495	160182625	130	15	-0.132964	-31.701	ENST00000541436	1	ACAT2	130
chr6	160182495	160182625	130	15	-0.132964	-31.701	ENST00000535372	-1	SOD2	130
chr6	160182495	160182625	130	15	-0.132964	-31.701	ENST00000546087	-1	SOD2	130
chr17	7255807	7255887	80	5	-0.130883	-9.85655	ENST00000576980	1	KCTD11	80
chr17	7255807	7255887	80	5	-0.130883	-9.85655	ENST00000333751	1	KCTD11	80
chr17	7255807	7255887	80	5	-0.130883	-9.85655	ENST00000389982	1	TMEM95	80
chr17	7255807	7255887	80	5	-0.130883	-9.85655	ENST00000576060	1	TMEM95	80
chr17	7255807	7255887	80	5	-0.130883	-9.85655	ENST00000330767	1	TMEM95	80
chr18	77087655	77087739	84	9	-0.124392	-18.2193	ENST00000543761	1	ATP9B	84
chr18	77087655	77087739	84	9	-0.124392	-18.2193	ENST00000426216	1	ATP9B	84
chr18	77087655	77087739	84	9	-0.124392	-18.2193	ENST00000307671	1	ATP9B	84
chr18	77087655	77087739	84	9	-0.124392	-18.2193	ENST00000490210	1	ATP9B	84
chr18	77087655	77087739	84	9	-0.124392	-18.2193	ENST00000590163	1	ATP9B	84
chr18	77087655	77087739	84	9	-0.124392	-18.2193	ENST00000589326	1	ATP9B	84
chr18	77087655	77087739	84	9	-0.124392	-18.2193	ENST00000589732	1	ATP9B	84
chr20	61915241	61915309	68	7	-0.118253	-14.7424	ENST00000370283	1	ARFGAP1	68
chr20	61915241	61915309	68	7	-0.118253	-14.7424	ENST00000547204	1	ARFGAP1	68
chr20	61915241	61915309	68	7	-0.118253	-14.7424	ENST00000549047	1	ARFGAP1	68
chr20	61915241	61915309	68	7	-0.118253	-14.7424	ENST00000523460	1	ARFGAP1	68
chr20	61915241	61915309	68	7	-0.118253	-14.7424	ENST00000520485	1	ARFGAP1	68
chr20	61915241	61915309	68	7	-0.118253	-14.7424	ENST00000370275	1	ARFGAP1	68
chr20	61915241	61915309	68	7	-0.118253	-14.7424	ENST00000518601	1	ARFGAP1	68
chr20	61915241	61915309	68	7	-0.118253	-14.7424	ENST00000353546	1	ARFGAP1	68
chr20	61915241	61915309	68	7	-0.118253	-14.7424	ENST00000522403	1	ARFGAP1	68
chr20	61915241	61915309	68	7	-0.118253	-14.7424	ENST00000518794	1	ARFGAP1	68
chr20	61915241	61915309	68	7	-0.118253	-14.7424	ENST00000468975	1	ARFGAP1	68
chr20	61915241	61915309	68	7	-0.118253	-14.7424	ENST00000520022	1	ARFGAP1	68
chr20	61915241	61915309	68	7	-0.118253	-14.7424	ENST00000518691	1	ARFGAP1	68
chr20	61915241	61915309	68	7	-0.118253	-14.7424	ENST00000518618	1	ARFGAP1	68
chr20	61915241	61915309	68	7	-0.118253	-14.7424	ENST00000395285	1	ARFGAP1	68
chr20	61915241	61915309	68	7	-0.118253	-14.7424	ENST00000549076	1	ARFGAP1	68
chr20	61915241	61915309	68	7	-0.118253	-14.7424	ENST00000519604	1	ARFGAP1	68
chr20	61915241	61915309	68	7	-0.118253	-14.7424	ENST00000519273	1	ARFGAP1	68
chr20	61915241	61915309	68	7	-0.118253	-14.7424	ENST00000582203	1	MIR4326	68
chr3	113933083	113933224	141	7	-0.107532	-13.8546	ENST00000481773	1	RP11-553L6.2	141
chr3	113933083	113933224	141	7	-0.107532	-13.8546	ENST00000493033	1	RP11-553L6.2	141
chr10	129901570	129901748	178	4	-0.0985879	-4.31332	ENST00000464771	-1	MKI67	178
chr10	129901570	129901748	178	4	-0.0985879	-4.31332	ENST00000368653	-1	MKI67	178
chr10	129901570	129901748	178	4	-0.0985879	-4.31332	ENST00000368654	-1	MKI67	178
chr7	129945633	129945689	56	5	-0.0955326	-8.11087	ENST00000488025	1	CPA4	56
chr7	129945633	129945689	56	5	-0.0955326	-8.11087	ENST00000222482	1	CPA4	56
chr7	129945633	129945689	56	5	-0.0955326	-8.11087	ENST00000470542	1	CPA4	56
chr7	129945633	129945689	56	5	-0.0955326	-8.11087	ENST00000474254	1	CPA4	56
chr7	129945633	129945689	56	5	-0.0955326	-8.11087	ENST00000492072	1	CPA4	56
chr7	129945633	129945689	56	5	-0.0955326	-8.11087	ENST00000473956	1	CPA4	56
chr7	129945633	129945689	56	5	-0.0955326	-8.11087	ENST00000493259	1	CPA4	56
chr7	129945633	129945689	56	5	-0.0955326	-8.11087	ENST00000445470	1	CPA4	56
chr18	77087529	77087602	73	9	-0.0953872	-15.2267	ENST00000543761	1	ATP9B	73
chr18	77087529	77087602	73	9	-0.0953872	-15.2267	ENST00000426216	1	ATP9B	73
chr18	77087529	77087602	73	9	-0.0953872	-15.2267	ENST00000307671	1	ATP9B	73
chr18	77087529	77087602	73	9	-0.0953872	-15.2267	ENST00000490210	1	ATP9B	73
chr18	77087529	77087602	73	9	-0.0953872	-15.2267	ENST00000590163	1	ATP9B	73
chr18	77087529	77087602	73	9	-0.0953872	-15.2267	ENST00000589326	1	ATP9B	73
chr18	77087529	77087602	73	9	-0.0953872	-15.2267	ENST00000589732	1	ATP9B	73
chr5	2094355	2094450	95	4	-0.0648726	-2.37101	na	na	na	0
chr13	113630878	113630985	107	4	-0.0403299	-1.33744	ENST00000375608	1	MCF2L	107
chr13	113630878	113630985	107	4	-0.0403299	-1.33744	ENST00000397030	1	MCF2L	107
chr13	113630878	113630985	107	4	-0.0403299	-1.33744	ENST00000535094	1	MCF2L	107
chr13	113630878	113630985	107	4	-0.0403299	-1.33744	ENST00000421756	1	MCF2L	107
chr13	113630878	113630985	107	4	-0.0403299	-1.33744	ENST00000442652	1	MCF2L	107
chr13	113630878	113630985	107	4	-0.0403299	-1.33744	ENST00000375604	1	MCF2L	107
chr13	113630878	113630985	107	4	-0.0403299	-1.33744	ENST00000375601	1	MCF2L	107
chr10	29875013	29875073	60	5	-0.00675478	-1.98484	ENST00000375400	-1	SVIL	60
chr10	29875013	29875073	60	5	-0.00675478	-1.98484	ENST00000355867	-1	SVIL	60
chr10	29875013	29875073	60	5	-0.00675478	-1.98484	ENST00000483758	-1	SVIL	60
chr10	29875013	29875073	60	5	-0.00675478	-1.98484	ENST00000375398	-1	SVIL	60
chr5	140740977	140741041	64	6	0.0572482	3.80448	ENST00000517417	1	PCDHGA1	64
chr5	140740977	140741041	64	6	0.0572482	3.80448	ENST00000394576	1	PCDHGA2	64
chr5	140740977	140741041	64	6	0.0572482	3.80448	ENST00000253812	1	PCDHGA3	64
chr5	140740977	140741041	64	6	0.0572482	3.80448	ENST00000571252	1	PCDHGA4	64
chr5	140740977	140741041	64	6	0.0572482	3.80448	ENST00000518069	1	PCDHGA5	64
chr5	140740977	140741041	64	6	0.0572482	3.80448	ENST00000523390	1	PCDHGB1	64
chr5	140740977	140741041	64	6	0.0572482	3.80448	ENST00000522605	1	PCDHGB2	64
chr11	111848426	111848508	82	5	0.0815969	7.30464	ENST00000524385	1	DIXDC1	82
chr11	111848426	111848508	82	5	0.0815969	7.30464	ENST00000530411	1	DIXDC1	82
chr11	111848426	111848508	82	5	0.0815969	7.30464	ENST00000524609	1	DIXDC1	82
chr11	111848426	111848508	82	5	0.0815969	7.30464	ENST00000315253	1	DIXDC1	82
chr11	111848426	111848508	82	5	0.0815969	7.30464	ENST00000389821	1	DIXDC1	82
chr11	111848426	111848508	82	5	0.0815969	7.30464	ENST00000440460	1	DIXDC1	82
chr8	23162099	23162163	64	6	0.0824799	5.55704	ENST00000389131	-1	LOXL2	64
chr10	134304308	134304360	52	5	0.110311	8.47956	na	na	na	0
chr17	42734454	42734506	52	4	0.110782	6.82755	ENST00000425535	1	C17orf104	52
chr17	42734454	42734506	52	4	0.110782	6.82755	ENST00000409122	1	C17orf104	52
chr17	42734454	42734506	52	4	0.110782	6.82755	ENST00000359945	1	C17orf104	52
chr5	140811121	140811190	69	7	0.111666	14.403	ENST00000517417	1	PCDHGA1	69
chr5	140811121	140811190	69	7	0.111666	14.403	ENST00000398610	1	PCDHGA10	69
chr5	140811121	140811190	69	7	0.111666	14.403	ENST00000398587	1	PCDHGA11	69
chr5	140811121	140811190	69	7	0.111666	14.403	ENST00000518882	1	PCDHGA11	69
chr5	140811121	140811190	69	7	0.111666	14.403	ENST00000252085	1	PCDHGA12	69
chr5	140811121	140811190	69	7	0.111666	14.403	ENST00000394576	1	PCDHGA2	69
chr5	140811121	140811190	69	7	0.111666	14.403	ENST00000253812	1	PCDHGA3	69
chr5	140811121	140811190	69	7	0.111666	14.403	ENST00000571252	1	PCDHGA4	69
chr5	140811121	140811190	69	7	0.111666	14.403	ENST00000518069	1	PCDHGA5	69
chr5	140811121	140811190	69	7	0.111666	14.403	ENST00000517434	1	PCDHGA6	69
chr5	140811121	140811190	69	7	0.111666	14.403	ENST00000518325	1	PCDHGA7	69
chr5	140811121	140811190	69	7	0.111666	14.403	ENST00000398604	1	PCDHGA8	69
chr5	140811121	140811190	69	7	0.111666	14.403	ENST00000573521	1	PCDHGA9	69
chr5	140811121	140811190	69	7	0.111666	14.403	ENST00000523390	1	PCDHGB1	69
chr5	140811121	140811190	69	7	0.111666	14.403	ENST00000522605	1	PCDHGB2	69
chr5	140811121	140811190	69	7	0.111666	14.403	ENST00000576222	1	PCDHGB3	69
chr5	140811121	140811190	69	7	0.111666	14.403	ENST00000519479	1	PCDHGB4	69
chr5	140811121	140811190	69	7	0.111666	14.403	ENST00000520790	1	PCDHGB6	69
chr5	140811121	140811190	69	7	0.111666	14.403	ENST00000398594	1	PCDHGB7	69
chr1	111813786	111813853	67	7	0.113417	12.5349	na	na	na	0
chr12	81101781	81101851	70	7	0.118743	12.4195	ENST00000228641	1	MYF6	70
chr4	13539213	13539289	76	5	0.119196	9.14469	na	na	na	0
chr19	49540278	49540334	56	5	0.121413	6.73642	ENST00000301407	-1	CGB1	56
chr19	49540278	49540334	56	5	0.121413	6.73642	ENST00000601167	-1	CGB1	56
chr19	49540278	49540334	56	5	0.121413	6.73642	ENST00000391869	-1	CGB1	56
chr19	49540278	49540334	56	5	0.121413	6.73642	ENST00000591656	-1	CTB-60B18.6	56
chr19	49540278	49540334	56	5	0.121413	6.73642	ENST00000604577	-1	CTB-60B18.6	56
chr2	121223610	121223741	131	9	0.124256	12.4925	ENST00000593290	-1	FLJ14816	131
chr5	140420463	140420519	56	5	0.12535	9.74592	na	na	na	0
chr8	82542879	82542948	69	7	0.132748	13.3601	ENST00000510718	-1	IMPA1P	69
chr8	82542879	82542948	69	7	0.132748	13.3601	ENST00000522318	-1	IMPA1P	69
chr4	4763544	4763606	62	6	0.133697	12.3304	na	na	na	0
chr5	140789125	140789195	70	8	0.135399	15.1911	ENST00000517417	1	PCDHGA1	70
chr5	140789125	140789195	70	8	0.135399	15.1911	ENST00000398610	1	PCDHGA10	70
chr5	140789125	140789195	70	8	0.135399	15.1911	ENST00000394576	1	PCDHGA2	70
chr5	140789125	140789195	70	8	0.135399	15.1911	ENST00000253812	1	PCDHGA3	70
chr5	140789125	140789195	70	8	0.135399	15.1911	ENST00000571252	1	PCDHGA4	70
chr5	140789125	140789195	70	8	0.135399	15.1911	ENST00000518069	1	PCDHGA5	70
chr5	140789125	140789195	70	8	0.135399	15.1911	ENST00000517434	1	PCDHGA6	70
chr5	140789125	140789195	70	8	0.135399	15.1911	ENST00000518325	1	PCDHGA7	70
chr5	140789125	140789195	70	8	0.135399	15.1911	ENST00000398604	1	PCDHGA8	70
chr5	140789125	140789195	70	8	0.135399	15.1911	ENST00000573521	1	PCDHGA9	70
chr5	140789125	140789195	70	8	0.135399	15.1911	ENST00000523390	1	PCDHGB1	70
chr5	140789125	140789195	70	8	0.135399	15.1911	ENST00000522605	1	PCDHGB2	70
chr5	140789125	140789195	70	8	0.135399	15.1911	ENST00000576222	1	PCDHGB3	70
chr5	140789125	140789195	70	8	0.135399	15.1911	ENST00000519479	1	PCDHGB4	70
chr5	140789125	140789195	70	8	0.135399	15.1911	ENST00000520790	1	PCDHGB6	70
chr3	111697537	111697603	66	5	0.136023	9.70251	ENST00000497293	1	ABHD10	66
chr3	111697537	111697603	66	5	0.136023	9.70251	ENST00000491580	1	ABHD10	66
chr3	111697537	111697603	66	5	0.136023	9.70251	ENST00000273359	1	ABHD10	66
chr3	111697537	111697603	66	5	0.136023	9.70251	ENST00000493784	1	ABHD10	66
chr3	111697537	111697603	66	5	0.136023	9.70251	ENST00000494817	1	ABHD10	66
chr3	111697537	111697603	66	5	0.136023	9.70251	ENST00000534857	1	ABHD10	66
chr17	47271116	47271200	84	9	0.136481	20.4833	na	na	na	0
chr12	130821746	130821892	146	14	0.137975	25.8731	ENST00000245255	1	PIWIL1	146
chr12	130821746	130821892	146	14	0.137975	25.8731	ENST00000546060	1	PIWIL1	146
chr12	130821746	130821892	146	14	0.137975	25.8731	ENST00000539400	1	PIWIL1	146
chr12	130821746	130821892	146	14	0.137975	25.8731	ENST00000539995	1	PIWIL1	146
chr12	130821746	130821892	146	14	0.137975	25.8731	ENST00000535956	1	PIWIL1	146
chr12	130821746	130821892	146	14	0.137975	25.8731	ENST00000542723	1	PIWIL1	116
chr3	28119127	28119262	135	4	0.146685	7.12677	na	na	na	0
chr5	154026403	154026481	78	9	0.146882	18.1557	na	na	na	0
chr11	1320634	1320696	62	5	0.152795	7.91403	ENST00000527746	-1	TOLLIP	62
chr11	1320634	1320696	62	5	0.152795	7.91403	ENST00000527638	-1	TOLLIP	62
chr11	1320634	1320696	62	5	0.152795	7.91403	ENST00000532551	-1	TOLLIP	62
chr11	1320634	1320696	62	5	0.152795	7.91403	ENST00000530821	-1	TOLLIP	62
chr11	1320634	1320696	62	5	0.152795	7.91403	ENST00000527085	-1	TOLLIP	62
chr11	1320634	1320696	62	5	0.152795	7.91403	ENST00000317204	-1	TOLLIP	62
chr11	1320634	1320696	62	5	0.152795	7.91403	ENST00000527886	-1	TOLLIP	62
chr11	1320634	1320696	62	5	0.152795	7.91403	ENST00000525159	-1	TOLLIP	62
chr11	1320634	1320696	62	5	0.152795	7.91403	ENST00000263646	-1	TOLLIP	62
chr11	1320634	1320696	62	5	0.152795	7.91403	ENST00000530506	-1	TOLLIP	62
chr11	1320634	1320696	62	5	0.152795	7.91403	ENST00000527938	-1	TOLLIP	62
chr11	1320634	1320696	62	5	0.152795	7.91403	ENST00000530541	-1	TOLLIP	62
chr11	1320634	1320696	62	5	0.152795	7.91403	ENST00000542915	-1	TOLLIP	62
chr9	74061255	74061307	52	4	0.152868	7.29156	ENST00000354500	-1	TRPM3	52
chr9	74061255	74061307	52	4	0.152868	7.29156	ENST00000357533	-1	TRPM3	52
chr9	74061255	74061307	52	4	0.152868	7.29156	ENST00000423814	-1	TRPM3	52
chr4	122078505	122078563	58	6	0.154421	11.4147	ENST00000057513	-1	TNIP3	58
chr4	122078505	122078563	58	6	0.154421	11.4147	ENST00000507879	-1	TNIP3	58
chr4	122078505	122078563	58	6	0.154421	11.4147	ENST00000509841	-1	TNIP3	58
chr4	122078505	122078563	58	6	0.154421	11.4147	ENST00000515605	-1	TNIP3	58
chr4	122078505	122078563	58	6	0.154421	11.4147	ENST00000506753	-1	TNIP3	58
chr4	122078505	122078563	58	6	0.154421	11.4147	ENST00000454328	-1	TNIP3	58
chr7	63386222	63386308	86	7	0.15499	15.4965	ENST00000582948	1	AC092634.2	86
chr7	63386222	63386308	86	7	0.15499	15.4965	ENST00000419937	-1	RP11-73B2.6	86
chr7	63386222	63386308	86	7	0.15499	15.4965	ENST00000434426	-1	RP11-73B2.6	86
chr7	63386222	63386308	86	7	0.15499	15.4965	ENST00000451395	-1	RP11-73B2.6	71
chr12	56040164	56040245	81	9	0.157577	18.694	ENST00000609031	-1	OR10AE3P	81
chr12	56040164	56040245	81	9	0.157577	18.694	ENST00000556606	-1	RP11-644F5.16	81
chr6	26225246	26225300	54	5	0.158642	9.25354	ENST00000360408	1	HIST1H3E	54
chr3	160167987	160168104	117	10	0.159204	18.2516	ENST00000471720	1	RP11-227J5.3	117
chr3	160167987	160168104	117	10	0.159204	18.2516	ENST00000483754	-1	RP11-432B6.3	117
chr3	160167987	160168104	117	10	0.159204	18.2516	ENST00000309784	-1	TRIM59	117
chr3	160167987	160168104	117	10	0.159204	18.2516	ENST00000479460	-1	TRIM59	117
chr3	160167987	160168104	117	10	0.159204	18.2516	ENST00000471396	-1	TRIM59	117
chr3	160167987	160168104	117	10	0.159204	18.2516	ENST00000496222	-1	TRIM59	117
chr3	160167987	160168104	117	10	0.159204	18.2516	ENST00000471155	-1	TRIM59	117
chr3	160167987	160168104	117	10	0.159204	18.2516	ENST00000494486	-1	TRIM59	117
chr3	160167987	160168104	117	10	0.159204	18.2516	ENST00000468542	-1	TRIM59	117
chr3	160167987	160168104	117	10	0.159204	18.2516	ENST00000543469	-1	TRIM59	117
chr7	63361314	63361471	157	11	0.160231	24.7121	ENST00000585312	1	AC092634.1	157
chr7	63361314	63361471	157	11	0.160231	24.7121	ENST00000596569	-1	RP11-340I6.7	157
chr7	63361314	63361471	157	11	0.160231	24.7121	ENST00000600182	-1	RP11-340I6.7	157
chr7	63361314	63361471	157	11	0.160231	24.7121	ENST00000594887	-1	RP11-340I6.7	157
chr7	63361314	63361471	157	11	0.160231	24.7121	ENST00000433918	-1	RP11-340I6.7	157
chr7	63361314	63361471	157	11	0.160231	24.7121	ENST00000587736	-1	RP11-340I6.7	157
chr7	63361314	63361471	157	11	0.160231	24.7121	ENST00000594855	-1	RP11-340I6.7	157
chr7	63361314	63361471	157	11	0.160231	24.7121	ENST00000587704	-1	RP11-340I6.7	157
chr7	63361314	63361471	157	11	0.160231	24.7121	ENST00000593670	-1	RP11-340I6.7	157
chr7	63361314	63361471	157	11	0.160231	24.7121	ENST00000450544	1	RP11-340I6.8	157
chr21	38630561	38630747	186	16	0.160672	38.6761	ENST00000309117	-1	DSCR3	186
chr21	38630561	38630747	186	16	0.160672	38.6761	ENST00000399000	-1	DSCR3	186
chr21	38630561	38630747	186	16	0.160672	38.6761	ENST00000399001	-1	DSCR3	186
chr21	38630561	38630747	186	16	0.160672	38.6761	ENST00000476950	-1	DSCR3	186
chr21	38630561	38630747	186	16	0.160672	38.6761	ENST00000488368	-1	DSCR3	186
chr21	38630561	38630747	186	16	0.160672	38.6761	ENST00000398998	-1	DSCR3	186
chr21	38630561	38630747	186	16	0.160672	38.6761	ENST00000480452	-1	DSCR3	186
chr21	38630561	38630747	186	16	0.160672	38.6761	ENST00000475009	-1	DSCR3	186
chr21	38630561	38630747	186	16	0.160672	38.6761	ENST00000492514	-1	DSCR3	186
chr21	38630561	38630747	186	16	0.160672	38.6761	ENST00000539844	-1	DSCR3	186
chr21	38630561	38630747	186	16	0.160672	38.6761	ENST00000288304	-1	DSCR3	186
chr8	128806181	128806262	81	7	0.164176	13.3552	ENST00000408388	1	PVT1	81
chr8	128806181	128806262	81	7	0.164176	13.3552	ENST00000504719	1	PVT1	81
chr8	128806181	128806262	81	7	0.164176	13.3552	ENST00000524165	1	PVT1	81
chr8	128806181	128806262	81	7	0.164176	13.3552	ENST00000523328	1	PVT1	81
chr8	128806181	128806262	81	7	0.164176	13.3552	ENST00000521951	1	PVT1	81
chr8	128806181	128806262	81	7	0.164176	13.3552	ENST00000517525	1	PVT1	81
chr8	128806181	128806262	81	7	0.164176	13.3552	ENST00000523427	1	PVT1	81
chr8	128806181	128806262	81	7	0.164176	13.3552	ENST00000517790	1	PVT1	81
chr8	128806181	128806262	81	7	0.164176	13.3552	ENST00000522963	1	PVT1	81
chr8	128806181	128806262	81	7	0.164176	13.3552	ENST00000518528	1	PVT1	81
chr8	128806181	128806262	81	7	0.164176	13.3552	ENST00000523068	1	PVT1	81
chr12	130339434	130339623	189	5	0.165813	12.4831	ENST00000502221	-1	RP11-572C21.1	189
chr12	130339434	130339623	189	5	0.165813	12.4831	ENST00000422113	-1	TMEM132D	189
chr1	11902218	11902311	93	6	0.166126	12.1645	ENST00000346436	1	CLCN6	93
chr1	11902218	11902311	93	6	0.166126	12.1645	ENST00000312413	1	CLCN6	93
chr1	11902218	11902311	93	6	0.166126	12.1645	ENST00000446542	1	NPPA-AS1	93
chr1	11902218	11902311	93	6	0.166126	12.1645	ENST00000400892	1	NPPA-AS1	93
chr2	112123800	112123878	78	7	0.166184	14.7555	ENST00000609902	-1	MIR4435-1HG	78
chr2	112123800	112123878	78	7	0.166184	14.7555	ENST00000451884	-1	MIR4435-1HG	78
chr2	112123800	112123878	78	7	0.166184	14.7555	ENST00000439362	-1	MIR4435-1HG	78
chr2	112123800	112123878	78	7	0.166184	14.7555	ENST00000431385	-1	MIR4435-1HG	78
chr2	112123800	112123878	78	7	0.166184	14.7555	ENST00000443467	-1	MIR4435-1HG	78
chr2	112123800	112123878	78	7	0.166184	14.7555	ENST00000432818	-1	MIR4435-1HG	78
chr2	112123800	112123878	78	7	0.166184	14.7555	ENST00000444301	-1	MIR4435-1HG	78
chr2	112123800	112123878	78	7	0.166184	14.7555	ENST00000453478	-1	MIR4435-1HG	78
chr16	54228326	54228418	92	7	0.166729	12.5062	na	na	na	0
chr9	130955135	130955272	137	19	0.167066	44.6768	ENST00000488559	-1	CIZ1	137
chr9	130955135	130955272	137	19	0.167066	44.6768	ENST00000467178	-1	CIZ1	137
chr9	130955135	130955272	137	19	0.167066	44.6768	ENST00000491954	-1	CIZ1	137
chr9	130955135	130955272	137	19	0.167066	44.6768	ENST00000498156	-1	CIZ1	137
chr9	130955135	130955272	137	19	0.167066	44.6768	ENST00000324544	-1	CIZ1	137
chr9	130955135	130955272	137	19	0.167066	44.6768	ENST00000474442	-1	CIZ1	137
chr9	130955135	130955272	137	19	0.167066	44.6768	ENST00000420484	-1	CIZ1	137
chr9	130955135	130955272	137	19	0.167066	44.6768	ENST00000372954	-1	CIZ1	137
chr9	130955135	130955272	137	19	0.167066	44.6768	ENST00000277465	-1	CIZ1	137
chr9	130955135	130955272	137	19	0.167066	44.6768	ENST00000372948	-1	CIZ1	137
chr9	130955135	130955272	137	19	0.167066	44.6768	ENST00000372938	-1	CIZ1	137
chr9	130955135	130955272	137	19	0.167066	44.6768	ENST00000415526	-1	CIZ1	137
chr9	130955135	130955272	137	19	0.167066	44.6768	ENST00000476727	-1	CIZ1	137
chr9	130955135	130955272	137	19	0.167066	44.6768	ENST00000393608	-1	CIZ1	137
chr9	130955135	130955272	137	19	0.167066	44.6768	ENST00000538431	-1	CIZ1	137
chr9	130955135	130955272	137	19	0.167066	44.6768	ENST00000357558	-1	CIZ1	137
chr9	130955135	130955272	137	19	0.167066	44.6768	ENST00000325721	-1	CIZ1	137
chr9	130955135	130955272	137	19	0.167066	44.6768	ENST00000541172	-1	CIZ1	137
chr13	112984985	112985059	74	6	0.167072	10.7452	ENST00000413637	-1	LINC01044	74
chr17	40835877	40835928	51	5	0.167558	9.80101	ENST00000332438	-1	CCR10	51
chr17	40835877	40835928	51	5	0.167558	9.80101	ENST00000591765	-1	CCR10	51
chr17	40835877	40835928	51	5	0.167558	9.80101	ENST00000591568	-1	CCR10	51
chr17	40835877	40835928	51	5	0.167558	9.80101	ENST00000586801	1	CNTNAP1	51
chr17	40835877	40835928	51	5	0.167558	9.80101	ENST00000264638	1	CNTNAP1	51
chr17	40835877	40835928	51	5	0.167558	9.80101	ENST00000591662	1	CNTNAP1	51
chr17	40835877	40835928	51	5	0.167558	9.80101	ENST00000592440	-1	CTD-3193K9.3	51
chr3	196908785	196908931	146	6	0.168302	11.6781	ENST00000346964	-1	DLG1	146
chr3	196908785	196908931	146	6	0.168302	11.6781	ENST00000419354	-1	DLG1	146
chr3	196908785	196908931	146	6	0.168302	11.6781	ENST00000452595	-1	DLG1	146
chr3	196908785	196908931	146	6	0.168302	11.6781	ENST00000422288	-1	DLG1	146
chr3	196908785	196908931	146	6	0.168302	11.6781	ENST00000448528	-1	DLG1	146
chr3	196908785	196908931	146	6	0.168302	11.6781	ENST00000443183	-1	DLG1	146
chr3	196908785	196908931	146	6	0.168302	11.6781	ENST00000450955	-1	DLG1	146
chr3	196908785	196908931	146	6	0.168302	11.6781	ENST00000392382	-1	DLG1	146
chr3	196908785	196908931	146	6	0.168302	11.6781	ENST00000419227	-1	DLG1	146
chr3	196908785	196908931	146	6	0.168302	11.6781	ENST00000392381	-1	DLG1	146
chr3	196908785	196908931	146	6	0.168302	11.6781	ENST00000471733	-1	DLG1	146
chr3	196908785	196908931	146	6	0.168302	11.6781	ENST00000447466	-1	DLG1	146
chr3	196908785	196908931	146	6	0.168302	11.6781	ENST00000453607	-1	DLG1	146
chr3	196908785	196908931	146	6	0.168302	11.6781	ENST00000456699	-1	DLG1	146
chr3	196908785	196908931	146	6	0.168302	11.6781	ENST00000392380	-1	DLG1	146
chr3	196908785	196908931	146	6	0.168302	11.6781	ENST00000357674	-1	DLG1	146
chr3	196908785	196908931	146	6	0.168302	11.6781	ENST00000314062	-1	DLG1	146
chr3	51741284	51741445	161	14	0.16835	28.6638	ENST00000395052	1	GRM2	161
chr3	51741284	51741445	161	14	0.16835	28.6638	ENST00000296479	1	GRM2	161
chr3	51741284	51741445	161	14	0.16835	28.6638	ENST00000475478	1	GRM2	161
chr3	51741284	51741445	161	14	0.16835	28.6638	ENST00000464585	1	GRM2	161
chr3	51741284	51741445	161	14	0.16835	28.6638	ENST00000419928	1	GRM2	161
chr3	51741284	51741445	161	14	0.16835	28.6638	ENST00000442933	1	GRM2	161
chr3	51741284	51741445	161	14	0.16835	28.6638	ENST00000477330	1	GRM2	161
chr3	51741284	51741445	161	14	0.16835	28.6638	ENST00000496661	1	GRM2	161
chr7	28351457	28351510	53	4	0.169138	8.28013	ENST00000396299	1	CREB5	53
chr14	59930685	59930741	56	5	0.169279	10.7197	ENST00000395116	-1	GPR135	56
chr14	59930685	59930741	56	5	0.169279	10.7197	ENST00000481661	-1	GPR135	56
chr14	59930685	59930741	56	5	0.169279	10.7197	ENST00000466522	-1	L3HYPDH	56
chr1	20914745	20915181	436	5	0.171673	3.6691	ENST00000375071	1	CDA	436
chr1	20914745	20915181	436	5	0.171673	3.6691	ENST00000461985	1	CDA	436
chr21	38630122	38630197	75	5	0.171929	10.328	ENST00000309117	-1	DSCR3	75
chr21	38630122	38630197	75	5	0.171929	10.328	ENST00000399000	-1	DSCR3	75
chr21	38630122	38630197	75	5	0.171929	10.328	ENST00000399001	-1	DSCR3	75
chr21	38630122	38630197	75	5	0.171929	10.328	ENST00000476950	-1	DSCR3	75
chr21	38630122	38630197	75	5	0.171929	10.328	ENST00000488368	-1	DSCR3	75
chr21	38630122	38630197	75	5	0.171929	10.328	ENST00000398998	-1	DSCR3	75
chr21	38630122	38630197	75	5	0.171929	10.328	ENST00000480452	-1	DSCR3	75
chr21	38630122	38630197	75	5	0.171929	10.328	ENST00000475009	-1	DSCR3	75
chr21	38630122	38630197	75	5	0.171929	10.328	ENST00000492514	-1	DSCR3	75
chr21	38630122	38630197	75	5	0.171929	10.328	ENST00000539844	-1	DSCR3	75
chr21	38630122	38630197	75	5	0.171929	10.328	ENST00000288304	-1	DSCR3	75
chr5	77139614	77139751	137	5	0.173168	9.08828	ENST00000522370	-1	TBCA	137
chr9	130728012	130728136	124	7	0.174092	13.0558	ENST00000373095	-1	FAM102A	124
chr9	130728012	130728136	124	7	0.174092	13.0558	ENST00000479828	-1	FAM102A	124
chr9	130728012	130728136	124	7	0.174092	13.0558	ENST00000493175	-1	FAM102A	124
chr11	82442890	82442997	107	4	0.175285	8.1044	na	na	na	0
chr7	50109433	50109539	106	5	0.176424	12.5231	ENST00000046087	-1	ZPBP	106
chr7	50109433	50109539	106	5	0.176424	12.5231	ENST00000419417	-1	ZPBP	106
chr1	16534109	16534218	109	10	0.178217	21.1839	ENST00000471928	-1	ARHGEF19	109
chr1	16534109	16534218	109	10	0.178217	21.1839	ENST00000441785	-1	ARHGEF19	109
chr1	16534109	16534218	109	10	0.178217	21.1839	ENST00000478117	-1	ARHGEF19	109
chr1	16534109	16534218	109	10	0.178217	21.1839	ENST00000270747	-1	ARHGEF19	109
chr1	16534109	16534218	109	10	0.178217	21.1839	ENST00000449495	-1	ARHGEF19	109
chr1	16534109	16534218	109	10	0.178217	21.1839	ENST00000478210	-1	ARHGEF19	109
chr9	141044748	141044810	62	8	0.178993	13.2802	ENST00000503395	1	TUBBP5	62
chr1	76189707	76189800	93	5	0.17923	11.9009	ENST00000370841	1	ACADM	93
chr1	76189707	76189800	93	5	0.17923	11.9009	ENST00000525881	1	ACADM	93
chr1	76189707	76189800	93	5	0.17923	11.9009	ENST00000526129	1	ACADM	93
chr1	76189707	76189800	93	5	0.17923	11.9009	ENST00000526196	1	ACADM	93
chr1	76189707	76189800	93	5	0.17923	11.9009	ENST00000534146	1	ACADM	93
chr1	76189707	76189800	93	5	0.17923	11.9009	ENST00000532509	1	ACADM	93
chr1	76189707	76189800	93	5	0.17923	11.9009	ENST00000370834	1	ACADM	93
chr1	76189707	76189800	93	5	0.17923	11.9009	ENST00000473018	1	ACADM	93
chr1	76189707	76189800	93	5	0.17923	11.9009	ENST00000530953	1	ACADM	93
chr1	76189707	76189800	93	5	0.17923	11.9009	ENST00000534334	1	ACADM	93
chr1	76189707	76189800	93	5	0.17923	11.9009	ENST00000525808	1	ACADM	93
chr1	76189707	76189800	93	5	0.17923	11.9009	ENST00000420607	1	ACADM	93
chr1	76189707	76189800	93	5	0.17923	11.9009	ENST00000541113	1	ACADM	93
chr1	76189707	76189800	93	5	0.17923	11.9009	ENST00000543667	1	ACADM	93
chr1	76189707	76189800	93	5	0.17923	11.9009	ENST00000433521	-1	RP4-682C21.5	93
chr22	49447584	49447664	80	9	0.180733	22.3241	na	na	na	0
chr19	45976149	45976209	60	9	0.182631	20.0464	ENST00000423698	-1	ERCC1	60
chr19	45976149	45976209	60	9	0.182631	20.0464	ENST00000585836	1	FOSB	60
chr19	45976149	45976209	60	9	0.182631	20.0464	ENST00000417353	1	FOSB	60
chr19	45976149	45976209	60	9	0.182631	20.0464	ENST00000353609	1	FOSB	60
chr19	45976149	45976209	60	9	0.182631	20.0464	ENST00000591858	1	FOSB	60
chr19	45976149	45976209	60	9	0.182631	20.0464	ENST00000443841	1	FOSB	60
chr19	45976149	45976209	60	9	0.182631	20.0464	ENST00000592436	1	FOSB	60
chr19	45976149	45976209	60	9	0.182631	20.0464	ENST00000592811	1	FOSB	60
chr19	45976149	45976209	60	9	0.182631	20.0464	ENST00000586615	1	FOSB	60
chr19	45976149	45976209	60	9	0.182631	20.0464	ENST00000587358	1	FOSB	60
chr9	20619958	20620012	54	4	0.183745	9.23472	ENST00000380338	-1	MLLT3	54
chr9	20619958	20620012	54	4	0.183745	9.23472	ENST00000475957	-1	MLLT3	54
chr9	20619958	20620012	54	4	0.183745	9.23472	ENST00000429426	-1	MLLT3	54
chr9	20619958	20620012	54	4	0.183745	9.23472	ENST00000355930	-1	MLLT3	54
chr20	260170	260228	58	4	0.185084	8.63397	ENST00000382369	-1	C20orf96	58
chr20	260170	260228	58	4	0.185084	8.63397	ENST00000360321	-1	C20orf96	58
chr20	260170	260228	58	4	0.185084	8.63397	ENST00000400269	-1	C20orf96	58
chr13	88329538	88329620	82	12	0.185142	24.3438	ENST00000325089	1	SLITRK5	82
chr13	88329538	88329620	82	12	0.185142	24.3438	ENST00000400028	1	SLITRK5	82
chr3	195489679	195489966	287	22	0.186139	40.8069	ENST00000308466	-1	MUC4	287
chr3	195489679	195489966	287	22	0.186139	40.8069	ENST00000448861	-1	MUC4	287
chr3	195489679	195489966	287	22	0.186139	40.8069	ENST00000339251	-1	MUC4	287
chr3	195489679	195489966	287	22	0.186139	40.8069	ENST00000415455	-1	MUC4	287
chr3	195489679	195489966	287	22	0.186139	40.8069	ENST00000392407	-1	MUC4	287
chr3	195489679	195489966	287	22	0.186139	40.8069	ENST00000349607	-1	MUC4	287
chr3	195489679	195489966	287	22	0.186139	40.8069	ENST00000346145	-1	MUC4	287
chr3	195489679	195489966	287	22	0.186139	40.8069	ENST00000478156	-1	MUC4	287
chr3	195489679	195489966	287	22	0.186139	40.8069	ENST00000463781	-1	MUC4	287
chr3	195489679	195489966	287	22	0.186139	40.8069	ENST00000479406	-1	MUC4	287
chr3	195489679	195489966	287	22	0.186139	40.8069	ENST00000466475	-1	MUC4	287
chr3	195489679	195489966	287	22	0.186139	40.8069	ENST00000475231	-1	MUC4	287
chr3	195489679	195489966	287	22	0.186139	40.8069	ENST00000477086	-1	MUC4	287
chr3	195489679	195489966	287	22	0.186139	40.8069	ENST00000480843	-1	MUC4	287
chr3	195489679	195489966	287	22	0.186139	40.8069	ENST00000470451	-1	MUC4	287
chr3	195489679	195489966	287	22	0.186139	40.8069	ENST00000462323	-1	MUC4	287
chr3	195489679	195489966	287	22	0.186139	40.8069	ENST00000477756	-1	MUC4	287
chr1	153600103	153600199	96	5	0.188256	12.9054	ENST00000497086	-1	RP1-178F15.5	96
chr1	153600103	153600199	96	5	0.188256	12.9054	ENST00000484413	-1	RP1-178F15.5	96
chr1	153600103	153600199	96	5	0.188256	12.9054	ENST00000472233	-1	RP1-178F15.5	96
chr1	153600103	153600199	96	5	0.188256	12.9054	ENST00000368698	1	S100A1	96
chr1	153600103	153600199	96	5	0.188256	12.9054	ENST00000469893	1	S100A1	96
chr1	153600103	153600199	96	5	0.188256	12.9054	ENST00000292169	1	S100A1	96
chr1	153600103	153600199	96	5	0.188256	12.9054	ENST00000368696	1	S100A1	96
chr1	153600103	153600199	96	5	0.188256	12.9054	ENST00000436839	1	S100A1	96
chr1	153600103	153600199	96	5	0.188256	12.9054	ENST00000476133	-1	S100A13	96
chr1	153600103	153600199	96	5	0.188256	12.9054	ENST00000339556	-1	S100A13	96
chr1	153600103	153600199	96	5	0.188256	12.9054	ENST00000491177	-1	S100A13	96
chr1	153600103	153600199	96	5	0.188256	12.9054	ENST00000368699	-1	S100A13	96
chr1	153600103	153600199	96	5	0.188256	12.9054	ENST00000440685	-1	S100A13	96
chr1	153600103	153600199	96	5	0.188256	12.9054	ENST00000392623	-1	S100A13	96
chr1	153600103	153600199	96	5	0.188256	12.9054	ENST00000392622	-1	S100A13	96
chr17	21220076	21220159	83	15	0.190278	27.7755	na	na	na	0
chr17	78417764	78417933	169	14	0.19189	30.6292	na	na	na	0
chr14	106329538	106329653	115	4	0.194395	9.10952	ENST00000581354	-1	AL122127.1	43
chr14	106329538	106329653	115	4	0.194395	9.10952	ENST00000580379	-1	AL122127.3	115
chr14	106329538	106329653	115	4	0.194395	9.10952	ENST00000581720	-1	AL122127.4	115
chr14	106329538	106329653	115	4	0.194395	9.10952	ENST00000581717	-1	hsa-mir-4537	115
chr14	106329538	106329653	115	4	0.194395	9.10952	ENST00000436826	-1	IGHJ3P	27
chr14	106329538	106329653	115	4	0.194395	9.10952	ENST00000390560	-1	IGHJ6	115
chr2	157186321	157186447	126	5	0.194687	11.102	ENST00000339562	-1	NR4A2	126
chr2	157186321	157186447	126	5	0.194687	11.102	ENST00000426264	-1	NR4A2	126
chr2	157186321	157186447	126	5	0.194687	11.102	ENST00000409572	-1	NR4A2	126
chr2	157186321	157186447	126	5	0.194687	11.102	ENST00000417764	-1	NR4A2	126
chr2	157186321	157186447	126	5	0.194687	11.102	ENST00000417972	-1	NR4A2	126
chr2	157186321	157186447	126	5	0.194687	11.102	ENST00000409108	-1	NR4A2	126
chr2	157186321	157186447	126	5	0.194687	11.102	ENST00000429376	-1	NR4A2	126
chr2	157186321	157186447	126	5	0.194687	11.102	ENST00000406048	-1	NR4A2	126
chr2	157186321	157186447	126	5	0.194687	11.102	ENST00000424077	-1	NR4A2	126
chr2	157186321	157186447	126	5	0.194687	11.102	ENST00000421709	-1	NR4A2	126
chr2	157186321	157186447	126	5	0.194687	11.102	ENST00000539077	-1	NR4A2	126
chr1	200842813	200842907	94	15	0.195121	27.0009	ENST00000304244	1	GPR25	94
chr19	37463731	37463845	114	13	0.196066	25.9886	ENST00000427117	1	ZNF568	114
chr19	37463731	37463845	114	13	0.196066	25.9886	ENST00000586353	1	ZNF568	114
chr19	37463731	37463845	114	13	0.196066	25.9886	ENST00000592567	1	ZNF568	114
chr19	37463731	37463845	114	13	0.196066	25.9886	ENST00000444991	1	ZNF568	114
chr19	37463731	37463845	114	13	0.196066	25.9886	ENST00000455427	1	ZNF568	114
chr19	37463731	37463845	114	13	0.196066	25.9886	ENST00000433993	1	ZNF568	114
chr19	37463731	37463845	114	13	0.196066	25.9886	ENST00000455817	1	ZNF568	114
chr19	37463731	37463845	114	13	0.196066	25.9886	ENST00000588596	1	ZNF568	114
chr6	131571557	131571627	70	5	0.196233	14.1381	ENST00000431975	1	AKAP7	70
chr6	131571557	131571627	70	5	0.196233	14.1381	ENST00000541650	1	AKAP7	70
chr6	131571557	131571627	70	5	0.196233	14.1381	ENST00000535150	1	AKAP7	70
chr6	131571557	131571627	70	5	0.196233	14.1381	ENST00000537868	1	AKAP7	70
chr6	131571557	131571627	70	5	0.196233	14.1381	ENST00000263050	1	AKAP7	70
chr6	131571557	131571627	70	5	0.196233	14.1381	ENST00000342266	1	AKAP7	70
chr6	131571557	131571627	70	5	0.196233	14.1381	ENST00000474850	1	AKAP7	70
chr6	131571557	131571627	70	5	0.196233	14.1381	ENST00000368123	1	AKAP7	70
chr8	125463657	125463722	65	7	0.197826	16.7884	ENST00000522518	1	TRMT12	65
chr8	125463657	125463722	65	7	0.197826	16.7884	ENST00000328599	1	TRMT12	65
chr8	125463657	125463722	65	7	0.197826	16.7884	ENST00000521443	1	TRMT12	65
chr8	1847945	1848000	55	5	0.198157	9.98358	ENST00000524212	1	ARHGEF10	55
chr8	1847945	1848000	55	5	0.198157	9.98358	ENST00000349830	1	ARHGEF10	55
chr8	1847945	1848000	55	5	0.198157	9.98358	ENST00000520359	1	ARHGEF10	55
chr8	1847945	1848000	55	5	0.198157	9.98358	ENST00000518288	1	ARHGEF10	55
chr8	1847945	1848000	55	5	0.198157	9.98358	ENST00000520972	1	ARHGEF10	55
chr8	1847945	1848000	55	5	0.198157	9.98358	ENST00000523711	1	ARHGEF10	55
chr8	1847945	1848000	55	5	0.198157	9.98358	ENST00000522435	1	ARHGEF10	55
chr8	1847945	1848000	55	5	0.198157	9.98358	ENST00000398564	1	ARHGEF10	55
chr8	1847945	1848000	55	5	0.198157	9.98358	ENST00000262112	1	ARHGEF10	55
chr8	1847945	1848000	55	5	0.198157	9.98358	ENST00000398560	1	ARHGEF10	55
chr10	42971575	42971633	58	5	0.198461	9.95284	ENST00000483242	-1	CCNYL2	58
chr10	42971575	42971633	58	5	0.198461	9.95284	ENST00000429940	1	LINC00839	58
chr10	42971575	42971633	58	5	0.198461	9.95284	ENST00000424751	1	LINC00839	58
chr11	75922312	75922364	52	5	0.199328	9.81321	ENST00000531538	-1	RP11-619A14.3	52
chr11	75922312	75922364	52	5	0.199328	9.81321	ENST00000322563	-1	WNT11	52
chr11	75922312	75922364	52	5	0.199328	9.81321	ENST00000529461	-1	WNT11	52
chr11	75922312	75922364	52	5	0.199328	9.81321	ENST00000532150	-1	WNT11	52
chr15	59157138	59157216	78	6	0.199842	11.3368	ENST00000559757	1	RNF111	78
chr15	59157138	59157216	78	6	0.199842	11.3368	ENST00000465295	1	RP11-30K9.1	78
chr15	59157138	59157216	78	6	0.199842	11.3368	ENST00000558042	-1	RP11-30K9.5	78
chr15	59157138	59157216	78	6	0.199842	11.3368	ENST00000559497	1	ZNF444P1	78
chr10	2543589	2543653	64	9	0.200855	17.8936	ENST00000438753	1	RP11-526P5.2	64
chr10	2543589	2543653	64	9	0.200855	17.8936	ENST00000437289	1	RP11-526P5.2	64
chr5	180591594	180591658	64	7	0.201841	15.3016	na	na	na	0
chr2	164205280	164205344	64	5	0.20255	9.63802	na	na	na	0
chr2	103052706	103052769	63	4	0.202567	9.4922	ENST00000450893	1	AC007278.3	63
chr2	103052706	103052769	63	4	0.202567	9.4922	ENST00000264260	1	IL18RAP	63
chr2	103052706	103052769	63	4	0.202567	9.4922	ENST00000409369	1	IL18RAP	63
chr17	21220459	21220543	84	4	0.20553	10.5737	na	na	na	0
chr2	242843907	242844112	205	12	0.206131	28.1247	ENST00000430555	1	AC131097.3	205
chr2	242843907	242844112	205	12	0.206131	28.1247	ENST00000415434	1	AC131097.3	205
chr2	242843907	242844112	205	12	0.206131	28.1247	ENST00000457686	1	AC131097.3	205
chr2	242843907	242844112	205	12	0.206131	28.1247	ENST00000429947	1	AC131097.3	205
chr2	242843907	242844112	205	12	0.206131	28.1247	ENST00000404031	-1	AC131097.4	205
chr2	242843907	242844112	205	12	0.206131	28.1247	ENST00000452112	-1	AC131097.4	205
chr2	242843907	242844112	205	12	0.206131	28.1247	ENST00000401641	-1	AC131097.4	205
chr13	88329407	88329467	60	6	0.20624	14.5539	ENST00000325089	1	SLITRK5	60
chr13	88329407	88329467	60	6	0.20624	14.5539	ENST00000400028	1	SLITRK5	60
chr1	153599829	153600048	219	6	0.206864	13.6255	ENST00000497086	-1	RP1-178F15.5	219
chr1	153599829	153600048	219	6	0.206864	13.6255	ENST00000484413	-1	RP1-178F15.5	81
chr1	153599829	153600048	219	6	0.206864	13.6255	ENST00000472233	-1	RP1-178F15.5	64
chr1	153599829	153600048	219	6	0.206864	13.6255	ENST00000368698	1	S100A1	219
chr1	153599829	153600048	219	6	0.206864	13.6255	ENST00000469893	1	S100A1	219
chr1	153599829	153600048	219	6	0.206864	13.6255	ENST00000292169	1	S100A1	219
chr1	153599829	153600048	219	6	0.206864	13.6255	ENST00000368696	1	S100A1	219
chr1	153599829	153600048	219	6	0.206864	13.6255	ENST00000436839	1	S100A1	219
chr1	153599829	153600048	219	6	0.206864	13.6255	ENST00000476133	-1	S100A13	219
chr1	153599829	153600048	219	6	0.206864	13.6255	ENST00000339556	-1	S100A13	219
chr1	153599829	153600048	219	6	0.206864	13.6255	ENST00000491177	-1	S100A13	219
chr1	153599829	153600048	219	6	0.206864	13.6255	ENST00000368699	-1	S100A13	219
chr1	153599829	153600048	219	6	0.206864	13.6255	ENST00000440685	-1	S100A13	219
chr1	153599829	153600048	219	6	0.206864	13.6255	ENST00000392623	-1	S100A13	219
chr1	153599829	153600048	219	6	0.206864	13.6255	ENST00000392622	-1	S100A13	219
chr4	187124576	187124751	175	5	0.211563	14.3284	ENST00000378802	1	CYP4V2	175
chr4	187124576	187124751	175	5	0.211563	14.3284	ENST00000507209	1	CYP4V2	175
chr4	187124576	187124751	175	5	0.211563	14.3284	ENST00000513354	1	CYP4V2	175
chr4	187124576	187124751	175	5	0.211563	14.3284	ENST00000502665	1	CYP4V2	175
chr2	24397759	24397811	52	5	0.211931	10.1844	ENST00000428344	-1	AC008073.7	52
chr2	24397759	24397811	52	5	0.211931	10.1844	ENST00000438414	-1	AC008073.7	52
chr2	24397759	24397811	52	5	0.211931	10.1844	ENST00000456591	1	FAM228A	52
chr2	24397759	24397811	52	5	0.211931	10.1844	ENST00000295150	1	FAM228A	52
chr2	24397759	24397811	52	5	0.211931	10.1844	ENST00000432434	1	FAM228A	52
chr2	24397759	24397811	52	5	0.211931	10.1844	ENST00000584973	1	RP11-507M3.1	52
chr11	75945668	75945750	82	5	0.214976	14.1909	na	na	na	0
chr2	113992780	113992844	64	5	0.215366	9.72371	ENST00000437551	1	AC016683.6	64
chr2	113992780	113992844	64	5	0.215366	9.72371	ENST00000431844	1	AC016683.6	64
chr2	113992780	113992844	64	5	0.215366	9.72371	ENST00000555766	1	AC016683.6	64
chr2	113992780	113992844	64	5	0.215366	9.72371	ENST00000456685	1	AC016683.6	64
chr2	113992780	113992844	64	5	0.215366	9.72371	ENST00000451179	1	AC016683.6	64
chr2	113992780	113992844	64	5	0.215366	9.72371	ENST00000556070	1	AC016683.6	64
chr2	113992780	113992844	64	5	0.215366	9.72371	ENST00000553869	1	AC016683.6	64
chr2	113992780	113992844	64	5	0.215366	9.72371	ENST00000333145	1	AC016683.6	64
chr2	113992780	113992844	64	5	0.215366	9.72371	ENST00000445745	1	AC016683.6	64
chr2	113992780	113992844	64	5	0.215366	9.72371	ENST00000436293	1	AC016683.6	64
chr2	113992780	113992844	64	5	0.215366	9.72371	ENST00000422956	1	AC016683.6	64
chr2	113992780	113992844	64	5	0.215366	9.72371	ENST00000465084	-1	PAX8	64
chr2	113992780	113992844	64	5	0.215366	9.72371	ENST00000497038	-1	PAX8	64
chr2	113992780	113992844	64	5	0.215366	9.72371	ENST00000468980	-1	PAX8	64
chr2	113992780	113992844	64	5	0.215366	9.72371	ENST00000485840	-1	PAX8	64
chr2	113992780	113992844	64	5	0.215366	9.72371	ENST00000263335	-1	PAX8	64
chr2	113992780	113992844	64	5	0.215366	9.72371	ENST00000397647	-1	PAX8	64
chr2	113992780	113992844	64	5	0.215366	9.72371	ENST00000348715	-1	PAX8	64
chr2	113992780	113992844	64	5	0.215366	9.72371	ENST00000429538	-1	PAX8	64
chr2	113992780	113992844	64	5	0.215366	9.72371	ENST00000263334	-1	PAX8	64
chr7	63360481	63360554	73	5	0.216338	11.73	ENST00000585312	1	AC092634.1	73
chr7	63360481	63360554	73	5	0.216338	11.73	ENST00000596569	-1	RP11-340I6.7	73
chr7	63360481	63360554	73	5	0.216338	11.73	ENST00000600182	-1	RP11-340I6.7	73
chr7	63360481	63360554	73	5	0.216338	11.73	ENST00000594887	-1	RP11-340I6.7	73
chr7	63360481	63360554	73	5	0.216338	11.73	ENST00000433918	-1	RP11-340I6.7	73
chr7	63360481	63360554	73	5	0.216338	11.73	ENST00000587736	-1	RP11-340I6.7	73
chr7	63360481	63360554	73	5	0.216338	11.73	ENST00000594855	-1	RP11-340I6.7	73
chr7	63360481	63360554	73	5	0.216338	11.73	ENST00000587704	-1	RP11-340I6.7	73
chr7	63360481	63360554	73	5	0.216338	11.73	ENST00000593670	-1	RP11-340I6.7	73
chr7	63360481	63360554	73	5	0.216338	11.73	ENST00000450544	1	RP11-340I6.8	73
chr1	147826565	147826722	157	16	0.216689	34.5008	na	na	na	0
chr13	99740588	99740645	57	5	0.217509	11.1402	ENST00000427887	-1	DOCK9	57
chr13	99740588	99740645	57	5	0.217509	11.1402	ENST00000479769	-1	DOCK9	57
chr13	99740588	99740645	57	5	0.217509	11.1402	ENST00000339416	-1	DOCK9	57
chr13	99740588	99740645	57	5	0.217509	11.1402	ENST00000562781	1	DOCK9-AS2	57
chr2	101087528	101087589	61	7	0.217751	15.4063	ENST00000376865	1	NMS	61
chr22	36806493	36806581	88	8	0.217874	15.6181	na	na	na	0
chr8	11204028	11204079	51	4	0.218187	9.26766	ENST00000525867	-1	AF131216.5	51
chr8	11204028	11204079	51	4	0.218187	9.26766	ENST00000525246	1	TDH	51
chr8	11204028	11204079	51	4	0.218187	9.26766	ENST00000534302	1	TDH	51
chr8	11204028	11204079	51	4	0.218187	9.26766	ENST00000326605	1	TDH	51
chr4	1303428	1303540	112	6	0.219715	13.4107	ENST00000508634	1	MAEA	112
chr4	1303428	1303540	112	6	0.219715	13.4107	ENST00000303400	1	MAEA	112
chr4	1303428	1303540	112	6	0.219715	13.4107	ENST00000505177	1	MAEA	112
chr4	1303428	1303540	112	6	0.219715	13.4107	ENST00000513301	1	MAEA	112
chr4	1303428	1303540	112	6	0.219715	13.4107	ENST00000512308	1	MAEA	112
chr4	1303428	1303540	112	6	0.219715	13.4107	ENST00000503653	1	MAEA	112
chr4	1303428	1303540	112	6	0.219715	13.4107	ENST00000264750	1	MAEA	112
chr4	1303428	1303540	112	6	0.219715	13.4107	ENST00000509254	1	MAEA	112
chr4	1303428	1303540	112	6	0.219715	13.4107	ENST00000502558	1	MAEA	112
chr4	1303428	1303540	112	6	0.219715	13.4107	ENST00000514708	1	MAEA	112
chr4	1303428	1303540	112	6	0.219715	13.4107	ENST00000503693	1	MAEA	112
chr4	1303428	1303540	112	6	0.219715	13.4107	ENST00000509531	1	MAEA	112
chr4	1303428	1303540	112	6	0.219715	13.4107	ENST00000510794	1	MAEA	112
chr4	1303428	1303540	112	6	0.219715	13.4107	ENST00000512842	1	MAEA	112
chr4	1303428	1303540	112	6	0.219715	13.4107	ENST00000505839	1	MAEA	112
chr4	1303428	1303540	112	6	0.219715	13.4107	ENST00000452175	1	MAEA	112
chr5	1851069	1851124	55	4	0.220182	8.67061	ENST00000503386	1	CTD-2194D22.1	55
chr21	46388156	46388233	77	6	0.222253	13.4177	ENST00000485207	1	FAM207A	77
chr21	46388156	46388233	77	6	0.222253	13.4177	ENST00000291634	1	FAM207A	77
chr21	46388156	46388233	77	6	0.222253	13.4177	ENST00000397826	1	FAM207A	77
chr21	46388156	46388233	77	6	0.222253	13.4177	ENST00000458015	1	FAM207A	77
chr21	46388156	46388233	77	6	0.222253	13.4177	ENST00000479127	1	FAM207A	77
chr19	50861230	50861282	52	6	0.222547	14.3688	ENST00000600355	1	NR1H2	52
chr19	50861230	50861282	52	6	0.222547	14.3688	ENST00000593532	1	NR1H2	52
chr19	50861230	50861282	52	6	0.222547	14.3688	ENST00000600978	1	NR1H2	52
chr19	50861230	50861282	52	6	0.222547	14.3688	ENST00000542413	1	NR1H2	52
chr21	47581219	47581454	235	27	0.223225	63.6716	ENST00000330205	-1	SPATC1L	235
chr21	47581219	47581454	235	27	0.223225	63.6716	ENST00000291672	-1	SPATC1L	235
chr19	37266368	37266500	132	5	0.223798	11.4662	ENST00000588717	-1	CTD-2162K18.3	132
chr19	37266368	37266500	132	5	0.223798	11.4662	ENST00000590750	1	CTD-2162K18.4	132
chr19	37266368	37266500	132	5	0.223798	11.4662	ENST00000591531	1	CTD-2162K18.4	132
chr19	37266368	37266500	132	5	0.223798	11.4662	ENST00000591344	-1	ZNF850	132
chr19	37266368	37266500	132	5	0.223798	11.4662	ENST00000589390	-1	ZNF850	132
chr10	29228770	29228833	63	4	0.223901	8.57115	na	na	na	0
chr12	131917274	131917412	138	5	0.225605	9.46447	na	na	na	0
chr7	63643481	63643555	74	6	0.22715	9.93272	ENST00000450265	-1	VN1R38P	74
chr9	33750529	33750592	63	7	0.227812	15.5727	ENST00000361005	1	PRSS3	63
chr9	33750529	33750592	63	7	0.227812	15.5727	ENST00000468152	1	PRSS3	63
chr9	33750529	33750592	63	7	0.227812	15.5727	ENST00000457896	1	PRSS3	63
chr9	33750529	33750592	63	7	0.227812	15.5727	ENST00000429677	1	PRSS3	63
chr9	33750529	33750592	63	7	0.227812	15.5727	ENST00000342836	1	PRSS3	63
chr20	61660584	61660871	287	31	0.229501	56.8442	ENST00000606208	1	RP11-305P22.9	287
chr20	61660584	61660871	287	31	0.229501	56.8442	ENST00000607802	1	RP11-305P22.9	287
chr1	153599625	153599773	148	8	0.22954	20.4019	ENST00000497086	-1	RP1-178F15.5	148
chr1	153599625	153599773	148	8	0.22954	20.4019	ENST00000368698	1	S100A1	148
chr1	153599625	153599773	148	8	0.22954	20.4019	ENST00000469893	1	S100A1	148
chr1	153599625	153599773	148	8	0.22954	20.4019	ENST00000292169	1	S100A1	148
chr1	153599625	153599773	148	8	0.22954	20.4019	ENST00000368696	1	S100A1	148
chr1	153599625	153599773	148	8	0.22954	20.4019	ENST00000436839	1	S100A1	148
chr1	153599625	153599773	148	8	0.22954	20.4019	ENST00000476133	-1	S100A13	148
chr1	153599625	153599773	148	8	0.22954	20.4019	ENST00000339556	-1	S100A13	148
chr1	153599625	153599773	148	8	0.22954	20.4019	ENST00000491177	-1	S100A13	148
chr1	153599625	153599773	148	8	0.22954	20.4019	ENST00000368699	-1	S100A13	148
chr1	153599625	153599773	148	8	0.22954	20.4019	ENST00000440685	-1	S100A13	148
chr1	153599625	153599773	148	8	0.22954	20.4019	ENST00000392623	-1	S100A13	148
chr1	153599625	153599773	148	8	0.22954	20.4019	ENST00000392622	-1	S100A13	148
chr4	81119249	81119325	76	11	0.22974	24.5735	ENST00000504452	1	PRDM8	76
chr4	81119249	81119325	76	11	0.22974	24.5735	ENST00000515013	1	PRDM8	76
chr4	81119249	81119325	76	11	0.22974	24.5735	ENST00000415738	1	PRDM8	76
chr4	81119249	81119325	76	11	0.22974	24.5735	ENST00000339711	1	PRDM8	76
chr12	116037030	116037135	105	10	0.231387	21.4816	ENST00000551531	-1	RP11-1028N23.4	105
chr12	116037030	116037135	105	10	0.231387	21.4816	ENST00000551940	-1	RP11-1028N23.4	105
chr20	5485171	5485295	124	11	0.231796	23.4973	ENST00000379053	-1	LINC00654	124
chr20	5485171	5485295	124	11	0.231796	23.4973	ENST00000589201	-1	LINC00654	124
chr14	106330434	106330535	101	4	0.232369	9.94284	ENST00000580379	-1	AL122127.3	101
chr14	106330434	106330535	101	4	0.232369	9.94284	ENST00000581717	-1	hsa-mir-4537	101
chr14	106330434	106330535	101	4	0.232369	9.94284	ENST00000436826	-1	IGHJ3P	101
chr14	106330434	106330535	101	4	0.232369	9.94284	ENST00000461719	-1	IGHJ4	101
chr14	106330434	106330535	101	4	0.232369	9.94284	ENST00000488476	-1	IGHJ5	101
chr14	106330434	106330535	101	4	0.232369	9.94284	ENST00000390560	-1	IGHJ6	101
chr1	147782369	147782559	190	17	0.234799	36.9141	na	na	na	0
chr11	82442451	82442632	181	4	0.235156	11.2933	na	na	na	0
chr7	63386375	63386468	93	5	0.235257	10.7788	ENST00000582948	1	AC092634.2	93
chr7	63386375	63386468	93	5	0.235257	10.7788	ENST00000419937	-1	RP11-73B2.6	93
chr7	63386375	63386468	93	5	0.235257	10.7788	ENST00000434426	-1	RP11-73B2.6	93
chr7	63386375	63386468	93	5	0.235257	10.7788	ENST00000451395	-1	RP11-73B2.6	93
chr19	57751505	57751570	65	7	0.236176	15.7271	ENST00000354309	1	ZNF805	65
chr19	57751505	57751570	65	7	0.236176	15.7271	ENST00000414468	1	ZNF805	65
chr19	57751505	57751570	65	7	0.236176	15.7271	ENST00000535550	1	ZNF805	65
chr2	241496846	241496959	113	8	0.23629	16.3795	ENST00000405523	-1	ANKMY1	113
chr2	241496846	241496959	113	8	0.23629	16.3795	ENST00000405002	-1	ANKMY1	113
chr2	241496846	241496959	113	8	0.23629	16.3795	ENST00000484526	-1	ANKMY1	113
chr2	241496846	241496959	113	8	0.23629	16.3795	ENST00000459901	-1	ANKMY1	113
chr2	241496846	241496959	113	8	0.23629	16.3795	ENST00000496300	-1	ANKMY1	113
chr2	241496846	241496959	113	8	0.23629	16.3795	ENST00000441168	-1	ANKMY1	113
chr2	241496846	241496959	113	8	0.23629	16.3795	ENST00000443318	-1	ANKMY1	113
chr2	241496846	241496959	113	8	0.23629	16.3795	ENST00000462004	-1	ANKMY1	113
chr2	241496846	241496959	113	8	0.23629	16.3795	ENST00000418708	-1	ANKMY1	113
chr2	241496846	241496959	113	8	0.23629	16.3795	ENST00000418505	-1	ANKMY1	113
chr2	241496846	241496959	113	8	0.23629	16.3795	ENST00000464991	-1	ANKMY1	113
chr2	241496846	241496959	113	8	0.23629	16.3795	ENST00000477316	-1	ANKMY1	113
chr2	241496846	241496959	113	8	0.23629	16.3795	ENST00000411765	-1	ANKMY1	113
chr2	241496846	241496959	113	8	0.23629	16.3795	ENST00000536462	-1	ANKMY1	113
chr2	241496846	241496959	113	8	0.23629	16.3795	ENST00000373318	-1	ANKMY1	113
chr2	241496846	241496959	113	8	0.23629	16.3795	ENST00000406958	-1	ANKMY1	113
chr2	241496846	241496959	113	8	0.23629	16.3795	ENST00000272972	-1	ANKMY1	113
chr2	241496846	241496959	113	8	0.23629	16.3795	ENST00000361678	-1	ANKMY1	113
chr2	241496846	241496959	113	8	0.23629	16.3795	ENST00000403283	-1	ANKMY1	113
chr2	241496846	241496959	113	8	0.23629	16.3795	ENST00000401804	-1	ANKMY1	113
chr2	241496846	241496959	113	8	0.23629	16.3795	ENST00000391987	-1	ANKMY1	113
chr2	241496846	241496959	113	8	0.23629	16.3795	ENST00000373320	-1	ANKMY1	113
chr2	241496846	241496959	113	8	0.23629	16.3795	ENST00000405954	1	DUSP28	113
chr2	241496846	241496959	113	8	0.23629	16.3795	ENST00000438823	1	DUSP28	113
chr2	241496846	241496959	113	8	0.23629	16.3795	ENST00000479788	1	DUSP28	55
chr2	241496846	241496959	113	8	0.23629	16.3795	ENST00000343217	1	DUSP28	113
chr10	2543826	2543989	163	18	0.237663	51.8171	ENST00000438753	1	RP11-526P5.2	163
chr10	2543826	2543989	163	18	0.237663	51.8171	ENST00000437289	1	RP11-526P5.2	163
chr5	78985351	78985546	195	12	0.238204	25.9008	ENST00000446378	1	CMYA5	195
chr1	228658504	228658583	79	5	0.238339	11.422	na	na	na	0
chr3	39544033	39544238	205	20	0.239143	49.2759	ENST00000428261	1	MOBP	205
chr3	39544033	39544238	205	20	0.239143	49.2759	ENST00000420739	1	MOBP	205
chr3	39544033	39544238	205	20	0.239143	49.2759	ENST00000415443	1	MOBP	205
chr3	39544033	39544238	205	20	0.239143	49.2759	ENST00000447324	1	MOBP	205
chr3	39544033	39544238	205	20	0.239143	49.2759	ENST00000383754	1	MOBP	205
chr3	39544033	39544238	205	20	0.239143	49.2759	ENST00000441980	1	MOBP	205
chr3	39544033	39544238	205	20	0.239143	49.2759	ENST00000311042	1	MOBP	205
chr3	39544033	39544238	205	20	0.239143	49.2759	ENST00000452959	1	MOBP	205
chr3	39544033	39544238	205	20	0.239143	49.2759	ENST00000424090	1	MOBP	205
chr3	39544033	39544238	205	20	0.239143	49.2759	ENST00000442631	1	MOBP	205
chr3	39544033	39544238	205	20	0.239143	49.2759	ENST00000479860	1	MOBP	205
chr3	39544033	39544238	205	20	0.239143	49.2759	ENST00000396228	1	MOBP	205
chr3	39544033	39544238	205	20	0.239143	49.2759	ENST00000354668	1	MOBP	205
chr10	6187727	6187792	65	7	0.240701	16.5767	ENST00000379789	1	PFKFB3	65
chr10	6187727	6187792	65	7	0.240701	16.5767	ENST00000536985	1	PFKFB3	65
chr10	6187727	6187792	65	7	0.240701	16.5767	ENST00000540253	1	PFKFB3	65
chr10	6187727	6187792	65	7	0.240701	16.5767	ENST00000364711	1	RN7SKP78	65
chr17	80708577	80708633	56	4	0.240941	9.58896	ENST00000300784	1	FN3K	56
chr17	80708577	80708633	56	4	0.240941	9.58896	ENST00000355528	1	TBCD	56
chr17	80708577	80708633	56	4	0.240941	9.58896	ENST00000539345	1	TBCD	56
chr17	80708577	80708633	56	4	0.240941	9.58896	ENST00000397466	1	TBCD	56
chr1	63250724	63250796	72	4	0.242011	8.41437	ENST00000443289	1	ATG4C	72
chr1	63250724	63250796	72	4	0.242011	8.41437	ENST00000371118	1	ATG4C	72
chr1	63250724	63250796	72	4	0.242011	8.41437	ENST00000317868	1	ATG4C	72
chr1	63250724	63250796	72	4	0.242011	8.41437	ENST00000371120	1	ATG4C	72
chr15	67356484	67356565	81	5	0.242855	12.8766	ENST00000558071	-1	RP11-798K3.2	81
chr15	67356484	67356565	81	5	0.242855	12.8766	ENST00000559460	1	SMAD3	81
chr15	67356484	67356565	81	5	0.242855	12.8766	ENST00000327367	1	SMAD3	81
chr17	21743878	21743959	81	10	0.243317	20.8869	ENST00000584393	1	FTLP13	81
chr15	99499605	99499679	74	5	0.243829	12.6478	ENST00000558751	1	IGF1R	74
chr15	99499605	99499679	74	5	0.243829	12.6478	ENST00000268035	1	IGF1R	74
chr15	99499605	99499679	74	5	0.243829	12.6478	ENST00000558762	1	IGF1R	74
chr15	99499605	99499679	74	5	0.243829	12.6478	ENST00000559468	-1	RP11-654A16.3	74
chr20	54922800	54922899	99	5	0.244418	12.1578	na	na	na	0
chr15	63245288	63245346	58	6	0.246791	11.0947	ENST00000560358	1	RP11-244F12.1	58
chr2	20870219	20870445	226	27	0.247397	55.3986	ENST00000272224	1	GDF7	226
chr3	11952833	11952914	81	7	0.248606	18.4708	ENST00000511122	-1	AC090958.5	81
chr3	11952833	11952914	81	7	0.248606	18.4708	ENST00000449657	1	MARK2P14	81
chr14	103879060	103879114	54	4	0.254101	11.9461	ENST00000559328	1	MARK3	54
chr14	103879060	103879114	54	4	0.254101	11.9461	ENST00000560603	1	MARK3	54
chr14	103879060	103879114	54	4	0.254101	11.9461	ENST00000560417	1	MARK3	54
chr14	103879060	103879114	54	4	0.254101	11.9461	ENST00000558223	1	MARK3	54
chr14	103879060	103879114	54	4	0.254101	11.9461	ENST00000561225	1	MARK3	54
chr14	103879060	103879114	54	4	0.254101	11.9461	ENST00000558698	1	MARK3	54
chr14	103879060	103879114	54	4	0.254101	11.9461	ENST00000560731	1	MARK3	54
chr14	103879060	103879114	54	4	0.254101	11.9461	ENST00000559268	1	MARK3	54
chr14	103879060	103879114	54	4	0.254101	11.9461	ENST00000440884	1	MARK3	54
chr14	103879060	103879114	54	4	0.254101	11.9461	ENST00000416682	1	MARK3	54
chr14	103879060	103879114	54	4	0.254101	11.9461	ENST00000429436	1	MARK3	54
chr14	103879060	103879114	54	4	0.254101	11.9461	ENST00000303622	1	MARK3	54
chr14	103879060	103879114	54	4	0.254101	11.9461	ENST00000216288	1	MARK3	54
chr14	103879060	103879114	54	4	0.254101	11.9461	ENST00000553942	1	MARK3	54
chr14	103879060	103879114	54	4	0.254101	11.9461	ENST00000335102	1	MARK3	54
chr14	103879060	103879114	54	4	0.254101	11.9461	ENST00000561071	1	MARK3	54
chr14	103879060	103879114	54	4	0.254101	11.9461	ENST00000490023	-1	RP11-600F24.2	54
chr20	32255392	32255524	132	12	0.255195	25.6038	ENST00000330271	1	ACTL10	132
chr20	32255392	32255524	132	12	0.255195	25.6038	ENST00000606525	-1	NECAB3	132
chr20	32255392	32255524	132	12	0.255195	25.6038	ENST00000485976	-1	NECAB3	132
chr20	32255392	32255524	132	12	0.255195	25.6038	ENST00000480994	-1	NECAB3	132
chr20	32255392	32255524	132	12	0.255195	25.6038	ENST00000606106	-1	NECAB3	132
chr20	32255392	32255524	132	12	0.255195	25.6038	ENST00000246190	-1	NECAB3	132
chr20	32255392	32255524	132	12	0.255195	25.6038	ENST00000375238	-1	NECAB3	132
chr20	32255392	32255524	132	12	0.255195	25.6038	ENST00000488489	-1	NECAB3	132
chr20	32255392	32255524	132	12	0.255195	25.6038	ENST00000485399	-1	NECAB3	132
chr20	32255392	32255524	132	12	0.255195	25.6038	ENST00000494174	-1	NECAB3	132
chr20	32255392	32255524	132	12	0.255195	25.6038	ENST00000606690	-1	NECAB3	132
chr20	32255392	32255524	132	12	0.255195	25.6038	ENST00000439478	-1	NECAB3	132
chr20	32255392	32255524	132	12	0.255195	25.6038	ENST00000607805	-1	NECAB3	132
chr20	32255392	32255524	132	12	0.255195	25.6038	ENST00000493590	-1	NECAB3	132
chr20	32255392	32255524	132	12	0.255195	25.6038	ENST00000606699	-1	NECAB3	132
chr1	205819090	205819294	204	14	0.257508	34.0286	ENST00000367136	-1	PM20D1	204
chr1	205819090	205819294	204	14	0.257508	34.0286	ENST00000460624	-1	PM20D1	204
chr16	84840255	84840389	134	8	0.258205	21.7674	na	na	na	0
chr22	32600217	32600347	130	12	0.258268	29.1138	ENST00000400237	-1	RFPL2	130
chr22	32600217	32600347	130	12	0.258268	29.1138	ENST00000248983	-1	RFPL2	130
chr22	32600217	32600347	130	12	0.258268	29.1138	ENST00000400236	-1	RFPL2	130
chr22	32600217	32600347	130	12	0.258268	29.1138	ENST00000434942	1	RP1-90G24.10	130
chr19	58817432	58817605	173	11	0.258714	27.4759	ENST00000591325	1	AC010642.1	173
chr19	58817432	58817605	173	11	0.258714	27.4759	ENST00000434052	1	ERVK3-1	173
chr19	58817432	58817605	173	11	0.258714	27.4759	ENST00000413518	1	ERVK3-1	173
chr19	58817432	58817605	173	11	0.258714	27.4759	ENST00000427361	1	ERVK3-1	173
chr19	58817432	58817605	173	11	0.258714	27.4759	ENST00000610038	1	ERVK3-1	173
chr19	58817432	58817605	173	11	0.258714	27.4759	ENST00000608070	1	ERVK3-1	173
chr19	58817432	58817605	173	11	0.258714	27.4759	ENST00000609864	1	ERVK3-1	173
chr19	58817432	58817605	173	11	0.258714	27.4759	ENST00000608004	1	ERVK3-1	173
chr19	58817432	58817605	173	11	0.258714	27.4759	ENST00000590505	1	ERVK3-1	173
chr19	2291263	2291316	53	10	0.25886	20.4955	ENST00000585527	-1	LINGO3	53
chr19	2291263	2291316	53	10	0.25886	20.4955	ENST00000404279	-1	LINGO3	53
chr15	45314866	45314918	52	5	0.261925	11.1871	ENST00000267814	1	SORD	52
chr15	45314866	45314918	52	5	0.261925	11.1871	ENST00000558789	1	SORD	52
chr15	45314866	45314918	52	5	0.261925	11.1871	ENST00000559230	1	SORD	52
chr2	233216547	233216620	73	5	0.262392	11.6925	ENST00000427961	-1	ECEL1P3	73
chr1	146555624	146555729	105	8	0.262927	18.2385	ENST00000444082	-1	NBPF13P	105
chr1	146555624	146555729	105	8	0.262927	18.2385	ENST00000438469	-1	RP11-325P15.2	105
chr2	20870890	20871123	233	32	0.263115	70.381	ENST00000272224	1	GDF7	233
chr7	56242740	56242802	62	8	0.263353	15.0907	ENST00000450065	1	RP4-725G10.4	62
chr2	220108307	220108384	77	8	0.264838	19.5471	ENST00000447002	-1	GLB1L	77
chr2	220108307	220108384	77	8	0.264838	19.5471	ENST00000440853	-1	GLB1L	77
chr2	220108307	220108384	77	8	0.264838	19.5471	ENST00000471516	-1	GLB1L	77
chr2	220108307	220108384	77	8	0.264838	19.5471	ENST00000459951	-1	GLB1L	77
chr2	220108307	220108384	77	8	0.264838	19.5471	ENST00000428427	-1	GLB1L	77
chr2	220108307	220108384	77	8	0.264838	19.5471	ENST00000467548	-1	GLB1L	77
chr2	220108307	220108384	77	8	0.264838	19.5471	ENST00000424620	-1	GLB1L	77
chr2	220108307	220108384	77	8	0.264838	19.5471	ENST00000432839	-1	GLB1L	77
chr2	220108307	220108384	77	8	0.264838	19.5471	ENST00000295759	-1	GLB1L	77
chr2	220108307	220108384	77	8	0.264838	19.5471	ENST00000497855	-1	GLB1L	77
chr2	220108307	220108384	77	8	0.264838	19.5471	ENST00000409640	-1	GLB1L	77
chr2	220108307	220108384	77	8	0.264838	19.5471	ENST00000392089	-1	GLB1L	77
chr2	220108307	220108384	77	8	0.264838	19.5471	ENST00000356283	-1	GLB1L	77
chr2	220108307	220108384	77	8	0.264838	19.5471	ENST00000409638	1	STK16	77
chr2	220108307	220108384	77	8	0.264838	19.5471	ENST00000491697	1	STK16	77
chr2	220108307	220108384	77	8	0.264838	19.5471	ENST00000461417	1	STK16	77
chr2	220108307	220108384	77	8	0.264838	19.5471	ENST00000475696	1	STK16	77
chr2	220108307	220108384	77	8	0.264838	19.5471	ENST00000396738	1	STK16	77
chr2	220108307	220108384	77	8	0.264838	19.5471	ENST00000409516	1	STK16	77
chr2	220108307	220108384	77	8	0.264838	19.5471	ENST00000496443	1	STK16	77
chr2	220108307	220108384	77	8	0.264838	19.5471	ENST00000496800	1	STK16	77
chr2	220108307	220108384	77	8	0.264838	19.5471	ENST00000475342	1	STK16	77
chr2	220108307	220108384	77	8	0.264838	19.5471	ENST00000409260	1	STK16	77
chr2	220108307	220108384	77	8	0.264838	19.5471	ENST00000478018	1	STK16	77
chr2	220108307	220108384	77	8	0.264838	19.5471	ENST00000486813	1	STK16	77
chr2	220108307	220108384	77	8	0.264838	19.5471	ENST00000409743	1	STK16	77
chr12	130822441	130822620	179	26	0.265535	50.6777	ENST00000245255	1	PIWIL1	179
chr12	130822441	130822620	179	26	0.265535	50.6777	ENST00000546060	1	PIWIL1	179
chr12	130822441	130822620	179	26	0.265535	50.6777	ENST00000539400	1	PIWIL1	179
chr12	130822441	130822620	179	26	0.265535	50.6777	ENST00000539995	1	PIWIL1	179
chr12	130822441	130822620	179	26	0.265535	50.6777	ENST00000535956	1	PIWIL1	179
chr12	130822441	130822620	179	26	0.265535	50.6777	ENST00000542723	1	PIWIL1	179
chr7	948777	949117	340	41	0.266249	99.3241	ENST00000478000	-1	ADAP1	340
chr7	948777	949117	340	41	0.266249	99.3241	ENST00000453175	-1	ADAP1	340
chr7	948777	949117	340	41	0.266249	99.3241	ENST00000481406	-1	ADAP1	340
chr7	948777	949117	340	41	0.266249	99.3241	ENST00000265846	-1	ADAP1	340
chr7	948777	949117	340	41	0.266249	99.3241	ENST00000446141	-1	ADAP1	340
chr7	948777	949117	340	41	0.266249	99.3241	ENST00000437486	-1	ADAP1	340
chr7	948777	949117	340	41	0.266249	99.3241	ENST00000454383	-1	ADAP1	340
chr7	948777	949117	340	41	0.266249	99.3241	ENST00000453823	-1	ADAP1	340
chr7	948777	949117	340	41	0.266249	99.3241	ENST00000463358	-1	ADAP1	340
chr7	948777	949117	340	41	0.266249	99.3241	ENST00000477906	-1	ADAP1	340
chr7	948777	949117	340	41	0.266249	99.3241	ENST00000488527	-1	ADAP1	340
chr7	948777	949117	340	41	0.266249	99.3241	ENST00000435943	-1	ADAP1	340
chr7	948777	949117	340	41	0.266249	99.3241	ENST00000539900	-1	ADAP1	340
chr7	948777	949117	340	41	0.266249	99.3241	ENST00000449296	-1	ADAP1	340
chr7	948777	949117	340	41	0.266249	99.3241	ENST00000457254	-1	COX19	340
chr19	37266757	37266808	51	6	0.267016	11.2356	ENST00000588717	-1	CTD-2162K18.3	51
chr19	37266757	37266808	51	6	0.267016	11.2356	ENST00000590750	1	CTD-2162K18.4	51
chr19	37266757	37266808	51	6	0.267016	11.2356	ENST00000591344	-1	ZNF850	51
chr19	37266757	37266808	51	6	0.267016	11.2356	ENST00000589390	-1	ZNF850	51
chr20	62406464	62406527	63	8	0.26817	18.367	ENST00000245663	-1	ZBTB46	63
chr20	62406464	62406527	63	8	0.26817	18.367	ENST00000302995	-1	ZBTB46	63
chr20	62406464	62406527	63	8	0.26817	18.367	ENST00000395104	-1	ZBTB46	63
chr6	106957380	106957498	118	6	0.268316	13.813	ENST00000369066	1	AIM1	118
chr7	157957146	157957198	52	11	0.269962	16.5168	ENST00000389413	-1	PTPRN2	52
chr7	157957146	157957198	52	11	0.269962	16.5168	ENST00000409483	-1	PTPRN2	52
chr7	157957146	157957198	52	11	0.269962	16.5168	ENST00000389416	-1	PTPRN2	52
chr7	157957146	157957198	52	11	0.269962	16.5168	ENST00000389418	-1	PTPRN2	52
chr7	157957146	157957198	52	11	0.269962	16.5168	ENST00000404321	-1	PTPRN2	52
chr19	50249584	50249646	62	4	0.27122	6.94103	ENST00000246801	-1	TSKS	62
chr19	50249584	50249646	62	4	0.27122	6.94103	ENST00000358830	-1	TSKS	62
chr6	167189434	167189593	159	5	0.273332	11.9535	ENST00000510118	-1	RPS6KA2	159
chr6	167189434	167189593	159	5	0.273332	11.9535	ENST00000503859	-1	RPS6KA2	159
chr6	167189434	167189593	159	5	0.273332	11.9535	ENST00000512860	-1	RPS6KA2	159
chr6	167189434	167189593	159	5	0.273332	11.9535	ENST00000506565	-1	RPS6KA2	159
chr15	67356622	67356697	75	5	0.273393	13.7564	ENST00000559460	1	SMAD3	75
chr15	67356622	67356697	75	5	0.273393	13.7564	ENST00000327367	1	SMAD3	75
chr2	239035865	239035965	100	4	0.275751	8.13204	ENST00000409506	1	ESPNL	100
chr2	239035865	239035965	100	4	0.275751	8.13204	ENST00000423032	1	ESPNL	100
chr2	239035865	239035965	100	4	0.275751	8.13204	ENST00000477241	1	ESPNL	100
chr2	239035865	239035965	100	4	0.275751	8.13204	ENST00000343063	1	ESPNL	100
chr2	239035865	239035965	100	4	0.275751	8.13204	ENST00000409169	1	ESPNL	100
chr16	88837065	88837162	97	6	0.276459	12.3084	ENST00000301015	-1	PIEZO1	97
chr19	47016996	47017057	61	5	0.276578	17.0013	ENST00000602017	-1	PPP5D1	61
chr9	117266648	117266707	59	8	0.276733	18.3095	ENST00000480518	-1	DFNB31	59
chr9	117266648	117266707	59	8	0.276733	18.3095	ENST00000374057	-1	DFNB31	59
chr9	117266648	117266707	59	8	0.276733	18.3095	ENST00000265134	-1	DFNB31	59
chr9	117266648	117266707	59	8	0.276733	18.3095	ENST00000362057	-1	DFNB31	59
chr16	87984001	87984081	80	5	0.279127	12.8016	ENST00000569400	1	BANP	80
chr16	87984001	87984081	80	5	0.279127	12.8016	ENST00000423252	1	BANP	80
chr16	87984001	87984081	80	5	0.279127	12.8016	ENST00000488074	1	BANP	80
chr16	87984001	87984081	80	5	0.279127	12.8016	ENST00000439677	1	BANP	80
chr16	87984001	87984081	80	5	0.279127	12.8016	ENST00000454563	1	BANP	80
chr16	87984001	87984081	80	5	0.279127	12.8016	ENST00000459966	1	BANP	80
chr16	87984001	87984081	80	5	0.279127	12.8016	ENST00000412691	1	BANP	80
chr16	87984001	87984081	80	5	0.279127	12.8016	ENST00000526460	1	BANP	80
chr16	87984001	87984081	80	5	0.279127	12.8016	ENST00000485772	1	BANP	80
chr16	87984001	87984081	80	5	0.279127	12.8016	ENST00000466197	1	BANP	80
chr16	87984001	87984081	80	5	0.279127	12.8016	ENST00000479780	1	BANP	80
chr16	87984001	87984081	80	5	0.279127	12.8016	ENST00000393208	1	BANP	80
chr16	87984001	87984081	80	5	0.279127	12.8016	ENST00000355022	1	BANP	80
chr16	87984001	87984081	80	5	0.279127	12.8016	ENST00000286122	1	BANP	80
chr16	87984001	87984081	80	5	0.279127	12.8016	ENST00000355163	1	BANP	80
chr3	151178816	151178880	64	6	0.279798	13.2052	ENST00000282466	-1	IGSF10	64
chr17	78748399	78748495	96	6	0.280911	16.7358	ENST00000575542	1	RPTOR	96
chr17	78748399	78748495	96	6	0.280911	16.7358	ENST00000574767	1	RPTOR	96
chr17	78748399	78748495	96	6	0.280911	16.7358	ENST00000577161	1	RPTOR	96
chr17	78748399	78748495	96	6	0.280911	16.7358	ENST00000570891	1	RPTOR	96
chr17	78748399	78748495	96	6	0.280911	16.7358	ENST00000306801	1	RPTOR	96
chr17	78748399	78748495	96	6	0.280911	16.7358	ENST00000544334	1	RPTOR	96
chr17	78748399	78748495	96	6	0.280911	16.7358	ENST00000537330	1	RPTOR	96
chr4	1514317	1514520	203	16	0.283031	38.6114	na	na	na	0
chr19	37463523	37463630	107	10	0.28399	21.8957	ENST00000427117	1	ZNF568	107
chr19	37463523	37463630	107	10	0.28399	21.8957	ENST00000586353	1	ZNF568	107
chr19	37463523	37463630	107	10	0.28399	21.8957	ENST00000592567	1	ZNF568	107
chr19	37463523	37463630	107	10	0.28399	21.8957	ENST00000444991	1	ZNF568	107
chr19	37463523	37463630	107	10	0.28399	21.8957	ENST00000455427	1	ZNF568	107
chr19	37463523	37463630	107	10	0.28399	21.8957	ENST00000433993	1	ZNF568	107
chr19	37463523	37463630	107	10	0.28399	21.8957	ENST00000455817	1	ZNF568	107
chr19	37463523	37463630	107	10	0.28399	21.8957	ENST00000588596	1	ZNF568	107
chr4	2403568	2403721	153	9	0.288716	25.962	ENST00000290974	-1	ZFYVE28	153
chr4	2403568	2403721	153	9	0.288716	25.962	ENST00000511071	-1	ZFYVE28	153
chr4	2403568	2403721	153	9	0.288716	25.962	ENST00000509171	-1	ZFYVE28	153
chr4	2403568	2403721	153	9	0.288716	25.962	ENST00000503000	-1	ZFYVE28	153
chr4	2403568	2403721	153	9	0.288716	25.962	ENST00000508184	-1	ZFYVE28	153
chr1	228400321	228400580	259	30	0.290394	77.8266	ENST00000295012	-1	C1orf145	259
chr1	228400321	228400580	259	30	0.290394	77.8266	ENST00000472613	-1	C1orf145	259
chr1	228400321	228400580	259	30	0.290394	77.8266	ENST00000337335	-1	C1orf145	259
chr1	228400321	228400580	259	30	0.290394	77.8266	ENST00000493977	1	OBSCN	259
chr1	228400321	228400580	259	30	0.290394	77.8266	ENST00000284548	1	OBSCN	259
chr1	228400321	228400580	259	30	0.290394	77.8266	ENST00000570156	1	OBSCN	259
chr1	228400321	228400580	259	30	0.290394	77.8266	ENST00000422127	1	OBSCN	259
chr1	228400321	228400580	259	30	0.290394	77.8266	ENST00000366707	1	OBSCN	259
chr1	228400321	228400580	259	30	0.290394	77.8266	ENST00000366709	1	OBSCN	259
chr16	85648749	85648846	97	7	0.292029	17.3219	ENST00000405402	1	GSE1	97
chr16	85648749	85648846	97	7	0.292029	17.3219	ENST00000411612	1	GSE1	97
chr16	85648749	85648846	97	7	0.292029	17.3219	ENST00000253458	1	GSE1	97
chr16	85648749	85648846	97	7	0.292029	17.3219	ENST00000393243	1	GSE1	97
chr1	247291310	247291375	65	4	0.292592	14.6636	ENST00000476312	-1	ZNF124	65
chr1	247291310	247291375	65	4	0.292592	14.6636	ENST00000472531	-1	ZNF124	65
chr3	141087244	141087301	57	5	0.293806	12.9361	ENST00000507698	-1	RP11-438D8.2	57
chr3	141087244	141087301	57	5	0.293806	12.9361	ENST00000509842	1	ZBTB38	57
chr3	141087244	141087301	57	5	0.293806	12.9361	ENST00000513619	1	ZBTB38	57
chr3	141087244	141087301	57	5	0.293806	12.9361	ENST00000512276	1	ZBTB38	57
chr3	141087244	141087301	57	5	0.293806	12.9361	ENST00000507657	1	ZBTB38	57
chr9	136566803	136566954	151	10	0.293894	24.8525	ENST00000371868	-1	SARDH	151
chr9	136566803	136566954	151	10	0.293894	24.8525	ENST00000371872	-1	SARDH	151
chr9	136566803	136566954	151	10	0.293894	24.8525	ENST00000427237	-1	SARDH	151
chr9	136566803	136566954	151	10	0.293894	24.8525	ENST00000439388	-1	SARDH	151
chr9	136566803	136566954	151	10	0.293894	24.8525	ENST00000422262	-1	SARDH	151
chr12	133050985	133051052	67	6	0.294168	13.3991	ENST00000595994	-1	MUC8	67
chr19	38877456	38877511	55	11	0.29618	21.2066	ENST00000334928	-1	GGN	55
chr19	38877456	38877511	55	11	0.29618	21.2066	ENST00000591809	-1	GGN	55
chr19	38877456	38877511	55	11	0.29618	21.2066	ENST00000585737	-1	GGN	55
chr19	38877456	38877511	55	11	0.29618	21.2066	ENST00000586599	-1	GGN	55
chr19	38877456	38877511	55	11	0.29618	21.2066	ENST00000587013	1	SPRED3	55
chr19	38877456	38877511	55	11	0.29618	21.2066	ENST00000586301	1	SPRED3	55
chr19	38877456	38877511	55	11	0.29618	21.2066	ENST00000587947	1	SPRED3	55
chr19	38877456	38877511	55	11	0.29618	21.2066	ENST00000338502	1	SPRED3	55
chr19	38877456	38877511	55	11	0.29618	21.2066	ENST00000587564	1	SPRED3	55
chr19	38877456	38877511	55	11	0.29618	21.2066	ENST00000586958	1	SPRED3	55
chr16	629135	629197	62	5	0.296744	11.1744	ENST00000420990	1	PIGQ	62
chr16	629135	629197	62	5	0.296744	11.1744	ENST00000480424	1	PIGQ	62
chr16	629135	629197	62	5	0.296744	11.1744	ENST00000540241	1	PIGQ	62
chr16	629135	629197	62	5	0.296744	11.1744	ENST00000476438	1	PIGQ	62
chr16	629135	629197	62	5	0.296744	11.1744	ENST00000540548	1	PIGQ	62
chr16	629135	629197	62	5	0.296744	11.1744	ENST00000409527	1	PIGQ	62
chr16	629135	629197	62	5	0.296744	11.1744	ENST00000321878	1	PIGQ	62
chr16	629135	629197	62	5	0.296744	11.1744	ENST00000026218	1	PIGQ	62
chr16	629135	629197	62	5	0.296744	11.1744	ENST00000443147	1	PIGQ	62
chr3	8685827	8685909	82	5	0.296918	15.6833	ENST00000341795	-1	SSUH2	82
chr3	8685827	8685909	82	5	0.296918	15.6833	ENST00000413305	-1	SSUH2	82
chr3	8685827	8685909	82	5	0.296918	15.6833	ENST00000420394	-1	SSUH2	82
chr3	8685827	8685909	82	5	0.296918	15.6833	ENST00000455157	-1	SSUH2	82
chr3	8685827	8685909	82	5	0.296918	15.6833	ENST00000317371	-1	SSUH2	82
chr3	8685827	8685909	82	5	0.296918	15.6833	ENST00000495366	-1	SSUH2	82
chr3	8685827	8685909	82	5	0.296918	15.6833	ENST00000415132	-1	SSUH2	82
chr3	8685827	8685909	82	5	0.296918	15.6833	ENST00000427408	-1	SSUH2	82
chr3	8685827	8685909	82	5	0.296918	15.6833	ENST00000466215	-1	SSUH2	82
chr3	8685827	8685909	82	5	0.296918	15.6833	ENST00000484585	-1	SSUH2	82
chr3	8685827	8685909	82	5	0.296918	15.6833	ENST00000483845	-1	SSUH2	82
chr3	8685827	8685909	82	5	0.296918	15.6833	ENST00000544814	-1	SSUH2	82
chr3	8685827	8685909	82	5	0.296918	15.6833	ENST00000435138	-1	SSUH2	82
chr13	50194322	50194410	88	4	0.297653	9.54665	ENST00000451812	1	RP11-432M24.4	88
chr13	50194322	50194410	88	4	0.297653	9.54665	ENST00000316159	1	RP11-432M24.4	88
chr5	77142445	77142781	336	22	0.302566	67.0942	ENST00000522370	-1	TBCA	336
chr12	130765948	130766120	172	6	0.303057	20.2551	na	na	na	0
chr2	47597107	47597237	130	14	0.304441	27.4468	ENST00000263735	1	EPCAM	130
chr2	47597107	47597237	130	14	0.304441	27.4468	ENST00000474691	1	EPCAM	130
chr2	47597107	47597237	130	14	0.304441	27.4468	ENST00000419334	1	EPCAM	130
chr2	47597107	47597237	130	14	0.304441	27.4468	ENST00000490733	1	EPCAM	130
chr2	47597107	47597237	130	14	0.304441	27.4468	ENST00000405271	1	EPCAM	130
chr2	47597107	47597237	130	14	0.304441	27.4468	ENST00000456133	1	EPCAM	130
chr4	2404208	2404372	164	10	0.307473	35.0912	ENST00000290974	-1	ZFYVE28	164
chr4	2404208	2404372	164	10	0.307473	35.0912	ENST00000511071	-1	ZFYVE28	164
chr4	2404208	2404372	164	10	0.307473	35.0912	ENST00000509171	-1	ZFYVE28	164
chr4	2404208	2404372	164	10	0.307473	35.0912	ENST00000503000	-1	ZFYVE28	164
chr4	2404208	2404372	164	10	0.307473	35.0912	ENST00000508184	-1	ZFYVE28	164
chr9	97094749	97094875	126	17	0.309422	34.7912	ENST00000253262	-1	NUTM2F	126
chr9	97094749	97094875	126	17	0.309422	34.7912	ENST00000335456	-1	NUTM2F	126
chr9	97094749	97094875	126	17	0.309422	34.7912	ENST00000341207	-1	NUTM2F	126
chr9	97094749	97094875	126	17	0.309422	34.7912	ENST00000454869	1	RP11-307E17.8	126
chr5	77146905	77147229	324	21	0.316365	56.3584	ENST00000522370	-1	TBCA	324
chr6	167196001	167196064	63	4	0.325056	11.8183	ENST00000510118	-1	RPS6KA2	63
chr6	167196001	167196064	63	4	0.325056	11.8183	ENST00000503859	-1	RPS6KA2	63
chr6	167196001	167196064	63	4	0.325056	11.8183	ENST00000512860	-1	RPS6KA2	63
chr6	167196001	167196064	63	4	0.325056	11.8183	ENST00000506565	-1	RPS6KA2	63
chr17	406256	406502	246	25	0.326816	67.1628	ENST00000571282	1	RP5-1029F21.3	246
chr15	23454160	23454304	144	17	0.330063	47.8341	na	na	na	0
chr4	183728292	183728353	61	6	0.332321	18.952	na	na	na	0
chr14	63671638	63671738	100	7	0.3324	24.2594	ENST00000557447	1	RHOJ	100
chr14	63671638	63671738	100	7	0.3324	24.2594	ENST00000316754	1	RHOJ	100
chr14	63671638	63671738	100	7	0.3324	24.2594	ENST00000557133	1	RHOJ	100
chr14	63671638	63671738	100	7	0.3324	24.2594	ENST00000555125	1	RHOJ	100
chr21	46237302	46237363	61	6	0.333699	12.932	ENST00000397898	-1	SUMO3	61
chr21	46237302	46237363	61	6	0.333699	12.932	ENST00000332859	-1	SUMO3	61
chr21	46237302	46237363	61	6	0.333699	12.932	ENST00000479153	-1	SUMO3	61
chr21	46237302	46237363	61	6	0.333699	12.932	ENST00000397893	-1	SUMO3	61
chr21	46237302	46237363	61	6	0.333699	12.932	ENST00000466861	-1	SUMO3	61
chr21	46237302	46237363	61	6	0.333699	12.932	ENST00000411651	-1	SUMO3	61
chr1	248100228	248100527	299	25	0.338088	71.8934	ENST00000366478	1	OR2L13	299
chr1	248100228	248100527	299	25	0.338088	71.8934	ENST00000421144	1	OR2X1P	299
chr1	248100228	248100527	299	25	0.338088	71.8934	ENST00000427566	-1	RP11-438H8.8	299
chr8	11607330	11607396	66	5	0.338541	12.9221	ENST00000526716	1	GATA4	66
chr8	11607330	11607396	66	5	0.338541	12.9221	ENST00000335135	1	GATA4	66
chr8	11607330	11607396	66	5	0.338541	12.9221	ENST00000532059	1	GATA4	66
chr8	11607330	11607396	66	5	0.338541	12.9221	ENST00000528712	1	GATA4	66
chr1	42248884	42249120	236	7	0.346832	24.3368	ENST00000372583	-1	HIVEP3	236
chr1	42248884	42249120	236	7	0.346832	24.3368	ENST00000372584	-1	HIVEP3	236
chr1	165811970	165812110	140	4	0.351489	15.5456	ENST00000367879	1	UCK2	140
chr1	165811970	165812110	140	4	0.351489	15.5456	ENST00000372212	1	UCK2	140
chr12	1771978	1772079	101	8	0.366086	21.8999	ENST00000577921	-1	MIR3649	101
chr1	153590234	153590366	132	6	0.367566	32.1021	ENST00000476873	-1	S100A14	132
chr1	153590234	153590366	132	6	0.367566	32.1021	ENST00000368701	-1	S100A14	132
chr1	153590234	153590366	132	6	0.367566	32.1021	ENST00000368702	-1	S100A14	132
chr1	153590234	153590366	132	6	0.367566	32.1021	ENST00000368700	-1	S100A14	132
chr1	153590234	153590366	132	6	0.367566	32.1021	ENST00000469571	-1	S100A14	132
chr1	153590234	153590366	132	6	0.367566	32.1021	ENST00000344616	-1	S100A14	132
chr1	153590234	153590366	132	6	0.367566	32.1021	ENST00000368706	-1	S100A16	132
chr1	153590234	153590366	132	6	0.367566	32.1021	ENST00000474991	-1	S100A16	132
chr14	93153286	93153551	265	25	0.371123	82.8537	ENST00000556418	1	RIN3	265
chr14	93153286	93153551	265	25	0.371123	82.8537	ENST00000553959	1	RIN3	265
chr14	93153286	93153551	265	25	0.371123	82.8537	ENST00000216487	1	RIN3	265
chr14	93153286	93153551	265	25	0.371123	82.8537	ENST00000555589	1	RIN3	265
chr14	93153286	93153551	265	25	0.371123	82.8537	ENST00000418924	1	RIN3	265
chr10	95242714	95242930	216	4	0.373009	8.99645	ENST00000371488	-1	MYOF	216
chr10	95242714	95242930	216	4	0.373009	8.99645	ENST00000488645	-1	MYOF	216
chr10	95242714	95242930	216	4	0.373009	8.99645	ENST00000358334	-1	MYOF	216
chr10	95242714	95242930	216	4	0.373009	8.99645	ENST00000359263	-1	MYOF	216
chr10	95242714	95242930	216	4	0.373009	8.99645	ENST00000371489	-1	MYOF	216
chr10	95242714	95242930	216	4	0.373009	8.99645	ENST00000371501	-1	MYOF	216
chr10	95242714	95242930	216	4	0.373009	8.99645	ENST00000371502	-1	MYOF	216
chr3	39543772	39543844	72	10	0.37449	27.1412	ENST00000428261	1	MOBP	72
chr3	39543772	39543844	72	10	0.37449	27.1412	ENST00000420739	1	MOBP	72
chr3	39543772	39543844	72	10	0.37449	27.1412	ENST00000415443	1	MOBP	72
chr3	39543772	39543844	72	10	0.37449	27.1412	ENST00000447324	1	MOBP	72
chr3	39543772	39543844	72	10	0.37449	27.1412	ENST00000383754	1	MOBP	72
chr3	39543772	39543844	72	10	0.37449	27.1412	ENST00000441980	1	MOBP	72
chr3	39543772	39543844	72	10	0.37449	27.1412	ENST00000311042	1	MOBP	72
chr3	39543772	39543844	72	10	0.37449	27.1412	ENST00000452959	1	MOBP	72
chr3	39543772	39543844	72	10	0.37449	27.1412	ENST00000424090	1	MOBP	72
chr3	39543772	39543844	72	10	0.37449	27.1412	ENST00000442631	1	MOBP	72
chr3	39543772	39543844	72	10	0.37449	27.1412	ENST00000479860	1	MOBP	72
chr3	39543772	39543844	72	10	0.37449	27.1412	ENST00000396228	1	MOBP	72
chr3	39543772	39543844	72	10	0.37449	27.1412	ENST00000354668	1	MOBP	72
chr7	16890811	16890949	138	11	0.383054	27.3684	ENST00000603589	-1	RP11-455J15.1	138
chr1	248100746	248101032	286	5	0.390125	20.6926	ENST00000366478	1	OR2L13	286
chr1	248100746	248101032	286	5	0.390125	20.6926	ENST00000421144	1	OR2X1P	286
chr1	248100746	248101032	286	5	0.390125	20.6926	ENST00000427566	-1	RP11-438H8.8	286
chr12	9217626	9217908	282	5	0.400016	11.0284	ENST00000499762	1	A2M-AS1	282
chr12	9217626	9217908	282	5	0.400016	11.0284	ENST00000538094	-1	LINC00612	282
chr12	130821950	130822367	417	4	0.407749	9.53865	ENST00000245255	1	PIWIL1	417
chr12	130821950	130822367	417	4	0.407749	9.53865	ENST00000546060	1	PIWIL1	417
chr12	130821950	130822367	417	4	0.407749	9.53865	ENST00000539400	1	PIWIL1	417
chr12	130821950	130822367	417	4	0.407749	9.53865	ENST00000539995	1	PIWIL1	417
chr12	130821950	130822367	417	4	0.407749	9.53865	ENST00000535956	1	PIWIL1	417
chr12	130821950	130822367	417	4	0.407749	9.53865	ENST00000542723	1	PIWIL1	417
chr8	1321375	1321447	72	11	0.409925	25.1933	ENST00000567210	-1	AF067845.1	72
chr8	144371745	144371852	107	9	0.419433	22.8029	ENST00000521537	1	ZNF696	107
chr8	144371745	144371852	107	9	0.419433	22.8029	ENST00000523891	1	ZNF696	107
chr8	144371745	144371852	107	9	0.419433	22.8029	ENST00000518575	1	ZNF696	107
chr8	144371745	144371852	107	9	0.419433	22.8029	ENST00000330143	1	ZNF696	107
chr8	144371745	144371852	107	9	0.419433	22.8029	ENST00000518432	1	ZNF696	107
chr8	144371745	144371852	107	9	0.419433	22.8029	ENST00000520333	1	ZNF696	107
chr18	43418919	43419413	494	5	0.44361	12.2713	ENST00000389474	1	SIGLEC15	494
chr18	43418919	43419413	494	5	0.44361	12.2713	ENST00000602118	1	SIGLEC15	494
chr18	43418919	43419413	494	5	0.44361	12.2713	ENST00000546268	1	SIGLEC15	494
chr18	43418919	43419413	494	5	0.44361	12.2713	ENST00000587418	1	SIGLEC15	494
chr18	43418919	43419413	494	5	0.44361	12.2713	ENST00000593178	1	SIGLEC15	494
chr13	21900458	21900524	66	10	0.447326	22.128	ENST00000423575	-1	LINC00539	66
chr13	21900458	21900524	66	10	0.447326	22.128	ENST00000411525	-1	LINC00539	66
chr13	21900458	21900524	66	10	0.447326	22.128	ENST00000434601	-1	LINC00539	66
chr13	21900458	21900524	66	10	0.447326	22.128	ENST00000608957	-1	LINC00539	66
chr15	23455067	23455214	147	16	0.458298	45.2947	na	na	na	0
chr20	62328029	62328095	66	6	0.470145	14.2453	ENST00000318100	1	RTEL1	66
chr20	62328029	62328095	66	6	0.470145	14.2453	ENST00000492259	1	RTEL1-TNFRSF6B	66
chr20	62328029	62328095	66	6	0.470145	14.2453	ENST00000482936	1	RTEL1-TNFRSF6B	66
chr20	62328029	62328095	66	6	0.470145	14.2453	ENST00000480273	1	RTEL1-TNFRSF6B	66
chr20	62328029	62328095	66	6	0.470145	14.2453	ENST00000496281	1	RTEL1-TNFRSF6B	66
chr20	62328029	62328095	66	6	0.470145	14.2453	ENST00000369996	1	TNFRSF6B	66
