# Supplementary material for: Impact of constitutional TET2 haploinsufficiency on molecular and clinical phenotype in humans
Source: Nat Commun. 2019 Mar 19;10:1252. doi: 10.1038/s41467-019-09198-7 (PMC6424975; doi:10.1038/s41467-019-09198-7)
Supplement: Supplementary file 6 — Supplementary Data 3 [file 41467_2019_9198_MOESM6_ESM.xlsx]

## Sheet: SupplementaryData3
Supplementary Data 3. Significantly dysregulated regulons in cancer-free TET2delA carriers as compared to age-matched non-carriers across all cells.
*Statistical significance was measured by Wilcoxon rank sum test and FDR values <0.05 were considered significant.
Regulon	All cells AUC difference	FDR*	CD4 Tcells AUC diff	CD4 Tcells FDR	CD8 Tcells NKcells AUC diff	CD8 Tcells NKcells FDR	Mono AUC diff	Mono FDR	Bcells AUC diff	Bcells FDR
RUNX3 (106g)	-0.00359135	0.00240094	0.00280032	0.0191431	-0.00283498	0.0207017	-0.000195077	0.783925	-9.67172e-05	0.933534
ELF1 (3913g)	-0.00228554	0.0387718	-0.000676609	0.656462	-0.00189438	0.0495351	-0.00234272	0.0217041	0.00172087	0.216906
MYBL1 (22g)	-0.00217696	0.003948	0.00166514	0.362547	-0.000478906	0.969342	-0.000253536	0.862516	-0.000551702	0.676379
BCLAF1 (2781g)	-0.00183335	0.00366947	-3.3176e-05	0.872851	-0.00329547	0.000100359	-0.000198933	0.896452	-0.00167121	0.194252
ETS1 (1165g)	-0.0017145	9.28663e-06	0.000744923	0.588924	-0.00246917	0.000454059	-0.00264338	0.000143839	-1.43563e-05	0.911097
EOMES (228g)	-0.00157454	7.0554e-07	-0.000281563	0.676379	-0.00195866	0.000255432	-0.000745084	0.0513625	-0.000135082	0.964496
TAF7 (143g)	-0.0013907	2.58529e-06	-0.000987818	0.104914	0.000209656	0.933534	-0.00233126	8.86627e-07	-0.00176571	0.0111358
MAX (22g)	-0.00116727	0.0119716	0.00023368	0.896452	-0.000892112	0.0166829	0.000922251	0.560153	-0.00226968	0.110844
TBX21 (208g)	-0.00095247	0.0139283	0.000558372	0.247962	-0.00208194	8.95719e-05	0.000324394	0.634623	0.000185632	0.818733
KDM5A (458g)	-0.000747175	0.00240094	-0.000702188	0.0706619	-0.000791076	0.247962	-0.00134188	0.00490871	-0.000604714	0.514095
USF2 (320g)	-0.000601505	0.000212725	-5.04416e-05	0.896452	-0.00134306	0.000371333	-0.000472077	0.484208	-0.00109294	0.0255852
SMARCC2 (114g)	-0.0003616	0.0118653	-0.00110428	0.00387823	-0.000623034	0.13884	8.90704e-05	0.969312	-0.000660092	0.328633
NFKB1 (19g)	0.000307578	0.0462776	0.000204664	0.299051	0.000147749	0.894246	8.34035e-05	0.634623	6.1382e-05	0.75489
IRF4 (59g)	0.00035485	0.00411875	6.53541e-05	0.73858	0.000266172	0.194252	0.000297193	0.377417	-9.54484e-05	0.956568
PML (217g)	0.000380047	0.00672384	0.000442254	0.00807958	0.00028286	0.266209	0.000197029	0.672777	-0.000493628	0.180357
ZBTB33 (113g)	0.000400801	0.017467	0.000131189	0.894246	5.77821e-05	0.732988	0.00024781	0.743722	-8.47069e-05	0.896452
ARNT (72g)	0.000450681	0.0125045	0.000232764	0.67311	-0.000190453	0.72345	0.000994651	0.0060179	-0.000404754	0.784843
ZBED1 (51g)	0.000455774	0.00411875	0.000891653	0.0119821	0.000168771	0.316523	0.00024473	0.633293	-3.54619e-05	0.902359
SETDB1 (53g)	0.000469203	0.00053489	0.000233693	0.459856	5.78326e-05	0.747702	0.000362685	0.110844	0.000108334	0.843966
HCFC1 (661g)	0.000571651	0.0499133	0.000792866	0.0166829	-2.50003e-05	0.862516	0.000187996	0.722131	-0.000987972	0.0569998
CHD2 (271g)	0.000575458	0.0247018	0.000671906	0.0568062	0.00105713	0.00471914	-0.00059525	0.189077	0.000208288	0.807383
EP300 (629g)	0.000583425	0.0462776	0.00104721	0.00590327	8.52307e-05	0.894246	0.000168332	0.741138	-0.000778974	0.555498
STAT2 (201g)	0.00110303	3.11576e-09	0.000829997	0.000100359	0.000311332	0.491803	0.000861738	0.110844	0.000216338	0.601304
SPIB (53g)	0.00112117	0.000316491	0.00144156	0.0255852	0.00288647	3.38842e-05	0.000271055	0.601304	-0.00142703	0.239427
ELK4 (1274g)	0.00135627	0.0357875	0.00216686	0.00387823	0.0016953	0.00673781	0.000285055	0.85498	-0.0015329	0.25665
IRF7 (81g)	0.00145704	2.70107e-05	0.00112274	0.000255432	0.000498358	0.588924	0.00189692	0.00104612	0.000736097	0.346681
ELK3 (808g)	0.00146102	4.5843e-05	0.000591286	0.344902	0.000784095	0.239427	0.00121843	0.121505	-0.000978136	0.209281
IRF8 (258g)	0.00146248	4.78288e-13	0.00244726	4.86883e-13	0.00269041	4.86883e-13	0.00113815	0.0150396	-0.000501886	0.633293
STAT1 (235g)	0.00165809	2.30656e-31	0.00106219	3.72432e-06	0.00101253	7.23159e-06	0.00200017	1.73966e-09	0.000369288	0.194252
CEBPD (664g)	0.00180008	0.00411875	0.0022894	7.37815e-07	-0.000327755	0.64728	-3.9028e-05	0.862516	0.000122624	0.71577
ETV6 (1048g)	0.00212378	0.00240094	0.000962996	0.180357	-0.000552566	0.721946	0.000962741	0.559465	-0.000458085	0.887006
TFEB (43g)	0.00216028	3.08808e-23	0.00251435	2.47039e-10	0.0030818	1.09466e-11	0.00126779	0.0207017	0.000348927	0.556475
CEBPB (621g)	0.00230306	0.00366011	0.00209399	3.74669e-05	-5.88184e-05	0.992079	0.000109743	0.880404	0.00105186	0.357368
CEBPA (52g)	0.00245666	0.00966035	0.000484082	0.689532	0.000582606	0.430933	0.00130084	0.463173	0.000621889	0.480594
FOS (87g)	0.00292974	0.0110587	-4.62281e-05	0.763358	0.000266455	0.785086	-0.00119012	0.529061	0.00131361	0.244047
RXRA (19g)	0.00396589	0.000138179	0.00267871	0.00348129	0.00152236	0.057929	-0.00548575	0.00370986	0.00252657	0.429231
BCL11A (20g)	0.00636624	2.35572e-19	0.00979474	3.84565e-15	0.0141679	2.28719e-22	-0.00134165	0.482748	0.00256973	0.270203
JUNB (14g)	0.00638992	1.63638e-16	0.00523594	0.00104989	0.0100355	5.50416e-09	0.00468777	0.0111358	0.009472	7.31122e-06
