# Supplementary material for: Impact of constitutional TET2 haploinsufficiency on molecular and clinical phenotype in humans
Source: Nat Commun. 2019 Mar 19;10:1252. doi: 10.1038/s41467-019-09198-7 (PMC6424975; doi:10.1038/s41467-019-09198-7)
Supplement: Supplementary file 7 — Supplementary Data 4 [file 41467_2019_9198_MOESM7_ESM.xlsx]

## Sheet: Sheet1
Supplementary Data 4. Transcription factors (TFs) and their co-expressed target genes in significantly dysregulated regulons.
TF	Co-expressed gene
ARNT	AHR
ARNT	ALG3
ARNT	AP4M1
ARNT	ARHGAP21
ARNT	ATF7
ARNT	ATP6V1A
ARNT	C1orf85
ARNT	CACNA2D3
ARNT	CDC5L
ARNT	DNAJC16
ARNT	DOHH
ARNT	DYRK1B
ARNT	ENTPD4
ARNT	EXOG
ARNT	FAM13A
ARNT	FAM193A
ARNT	FAM78A
ARNT	FBXO38
ARNT	FBXW4
ARNT	FNDC3A
ARNT	GAA
ARNT	GART
ARNT	GIN1
ARNT	GLA
ARNT	GLYR1
ARNT	GMFB
ARNT	GTF2H1
ARNT	HIF1A
ARNT	HNRNPU
ARNT	HTATIP2
ARNT	IRS2
ARNT	ISG20L2
ARNT	JUN
ARNT	KHSRP
ARNT	KIAA1009
ARNT	LGALS3BP
ARNT	MAFG
ARNT	MARK2
ARNT	MARS
ARNT	MITD1
ARNT	MRPL2
ARNT	MRPS30
ARNT	NUDT18
ARNT	PAK1
ARNT	PARN
ARNT	PIAS4
ARNT	PICALM
ARNT	POLE4
ARNT	PRKAG2
ARNT	RBPJ
ARNT	RC3H2
ARNT	RFC4
ARNT	RNASEK
ARNT	RPS6KA4
ARNT	SCARB2
ARNT	SFMBT1
ARNT	SGTA
ARNT	SIGLEC14
ARNT	SLC25A12
ARNT	SLC25A33
ARNT	SLC35A5
ARNT	SLC37A3
ARNT	SLC38A9
ARNT	TCERG1
ARNT	TMEM42
ARNT	TNKS2
ARNT	TPPP3
ARNT	TRAPPC8
ARNT	TRPC4AP
ARNT	UBE4B
ARNT	ZBTB40
BCL11A	ATXN7L3B
BCL11A	BCL11A
BCL11A	BLNK
BCL11A	CD2
BCL11A	CD74
BCL11A	CXCR4
BCL11A	CXCR5
BCL11A	DAPP1
BCL11A	FAIM3
BCL11A	PHACTR1
BCL11A	PLD4
BCL11A	PNOC
BCL11A	POLD4
BCL11A	PRKCB
BCL11A	RASGRP3
BCL11A	SETBP1
BCL11A	TEP1
BCL11A	UBE2E2
BCL11A	WDFY4
BCL11A	ZNF296
BCLAF1	AAAS
BCLAF1	AAK1
BCLAF1	AAMP
BCLAF1	AATF
BCLAF1	ABCA5
BCLAF1	ABCA7
BCLAF1	ABCB10
BCLAF1	ABCB8
BCLAF1	ABCD3
BCLAF1	ABCF2
BCLAF1	ABHD10
BCLAF1	ABHD11
BCLAF1	ABHD14A
BCLAF1	ABHD14B
BCLAF1	ABHD15
BCLAF1	ABHD2
BCLAF1	ABHD3
BCLAF1	ABI1
BCLAF1	ABR
BCLAF1	ABTB1
BCLAF1	ACAA1
BCLAF1	ACAA2
BCLAF1	ACAT2
BCLAF1	ACBD3
BCLAF1	ACBD5
BCLAF1	ACOT8
BCLAF1	ACP2
BCLAF1	ACP5
BCLAF1	ACSL5
BCLAF1	ACSL6
BCLAF1	ACSS1
BCLAF1	ACTB
BCLAF1	ACTN4
BCLAF1	ACTR2
BCLAF1	ACYP1
BCLAF1	ACYP2
BCLAF1	ADA
BCLAF1	ADAM17
BCLAF1	ADAM28
BCLAF1	ADAP1
BCLAF1	ADAP2
BCLAF1	ADARB1
BCLAF1	ADAT1
BCLAF1	ADAT2
BCLAF1	ADD3
BCLAF1	ADH5
BCLAF1	ADIPOR2
BCLAF1	ADO
BCLAF1	ADPGK
BCLAF1	ADRM1
BCLAF1	ADSL
BCLAF1	ADSS
BCLAF1	AFTPH
BCLAF1	AGFG1
BCLAF1	AGL
BCLAF1	AGPAT2
BCLAF1	AGPAT3
BCLAF1	AGTPBP1
BCLAF1	AHCTF1
BCLAF1	AHNAK
BCLAF1	AHSA1
BCLAF1	AIFM1
BCLAF1	AIG1
BCLAF1	AIMP1
BCLAF1	AIMP2
BCLAF1	AIP
BCLAF1	AK2
BCLAF1	AK3
BCLAF1	AKAP1
BCLAF1	AKAP10
BCLAF1	AKAP11
BCLAF1	AKAP8
BCLAF1	AKIRIN1
BCLAF1	AKIRIN2
BCLAF1	AKR1B1
BCLAF1	AKT2
BCLAF1	AKT3
BCLAF1	AKTIP
BCLAF1	ALCAM
BCLAF1	ALDH16A1
BCLAF1	ALDH3A2
BCLAF1	ALDH3B1
BCLAF1	ALDH6A1
BCLAF1	ALG3
BCLAF1	ALKBH2
BCLAF1	ALKBH3
BCLAF1	ALKBH4
BCLAF1	ALKBH5
BCLAF1	ALOX5
BCLAF1	ALOX5AP
BCLAF1	ALPK1
BCLAF1	AMD1
BCLAF1	AMPD2
BCLAF1	ANAPC4
BCLAF1	ANGPT2
BCLAF1	ANKH
BCLAF1	ANKRD12
BCLAF1	ANKRD13A
BCLAF1	ANKRD13D
BCLAF1	ANKRD28
BCLAF1	ANKRD44
BCLAF1	ANKRD54
BCLAF1	ANKS3
BCLAF1	ANP32A
BCLAF1	ANXA1
BCLAF1	AOAH
BCLAF1	AP1B1
BCLAF1	AP1G1
BCLAF1	AP1G2
BCLAF1	AP2A1
BCLAF1	AP3B1
BCLAF1	AP3D1
BCLAF1	AP3M1
BCLAF1	AP3S2
BCLAF1	APBB3
BCLAF1	APEH
BCLAF1	APEX2
BCLAF1	APLP2
BCLAF1	APOL3
BCLAF1	APP
BCLAF1	APPBP2
BCLAF1	AQR
BCLAF1	ARAP1
BCLAF1	ARAP2
BCLAF1	ARCN1
BCLAF1	ARF5
BCLAF1	ARFGEF1
BCLAF1	ARFIP1
BCLAF1	ARFIP2
BCLAF1	ARGLU1
BCLAF1	ARHGAP12
BCLAF1	ARHGAP18
BCLAF1	ARHGAP24
BCLAF1	ARHGAP25
BCLAF1	ARHGAP27
BCLAF1	ARHGAP4
BCLAF1	ARHGDIA
BCLAF1	ARHGDIB
BCLAF1	ARHGEF1
BCLAF1	ARHGEF2
BCLAF1	ARHGEF3
BCLAF1	ARHGEF9
BCLAF1	ARID1A
BCLAF1	ARID1B
BCLAF1	ARID2
BCLAF1	ARID3A
BCLAF1	ARID3B
BCLAF1	ARID4A
BCLAF1	ARID5A
BCLAF1	ARID5B
BCLAF1	ARIH1
BCLAF1	ARL2
BCLAF1	ARL2BP
BCLAF1	ARL4A
BCLAF1	ARL5B
BCLAF1	ARL6IP5
BCLAF1	ARL8A
BCLAF1	ARMC1
BCLAF1	ARMC7
BCLAF1	ARMCX5
BCLAF1	ARPC1A
BCLAF1	ARPC1B
BCLAF1	ARPC2
BCLAF1	ARRDC3
BCLAF1	ASB8
BCLAF1	ASCC1
BCLAF1	ASF1A
BCLAF1	ASGR1
BCLAF1	ASGR2
BCLAF1	ASH1L
BCLAF1	ASNSD1
BCLAF1	ASPSCR1
BCLAF1	ASTE1
BCLAF1	ATAD1
BCLAF1	ATAD2
BCLAF1	ATAD2B
BCLAF1	ATF2
BCLAF1	ATF6B
BCLAF1	ATG2A
BCLAF1	ATG4A
BCLAF1	ATG4C
BCLAF1	ATG5
BCLAF1	ATG7
BCLAF1	ATL2
BCLAF1	ATP10D
BCLAF1	ATP13A1
BCLAF1	ATP1A1
BCLAF1	ATP1B3
BCLAF1	ATP2A2
BCLAF1	ATP2C1
BCLAF1	ATP5B
BCLAF1	ATP5C1
BCLAF1	ATP5H
BCLAF1	ATP5J
BCLAF1	ATP5SL
BCLAF1	ATP6V0A1
BCLAF1	ATP6V0B
BCLAF1	ATP6V0D1
BCLAF1	ATP6V1A
BCLAF1	ATP6V1E1
BCLAF1	ATP6V1H
BCLAF1	ATP7A
BCLAF1	ATPAF1
BCLAF1	ATRN
BCLAF1	ATXN10
BCLAF1	ATXN2
BCLAF1	ATXN2L
BCLAF1	ATXN7
BCLAF1	ATXN7L3
BCLAF1	ATXN7L3B
BCLAF1	AVL9
BCLAF1	AXIN1
BCLAF1	AZI2
BCLAF1	B3GALT4
BCLAF1	B3GAT2
BCLAF1	B3GAT3
BCLAF1	B4GALT1
BCLAF1	B4GALT7
BCLAF1	B9D2
BCLAF1	BACH1
BCLAF1	BAG2
BCLAF1	BAG5
BCLAF1	BANF1
BCLAF1	BANK1
BCLAF1	BANP
BCLAF1	BATF
BCLAF1	BAZ1B
BCLAF1	BAZ2A
BCLAF1	BBS2
BCLAF1	BCAP29
BCLAF1	BCAP31
BCLAF1	BCAS3
BCLAF1	BCAT1
BCLAF1	BCAT2
BCLAF1	BCCIP
BCLAF1	BCL11B
BCLAF1	BCL2
BCLAF1	BCL6
BCLAF1	BCL7C
BCLAF1	BCL9L
BCLAF1	BCLAF1
BCLAF1	BCOR
BCLAF1	BCR
BCLAF1	BECN1
BCLAF1	BET1
BCLAF1	BEX2
BCLAF1	BEX4
BCLAF1	BFAR
BCLAF1	BIN1
BCLAF1	BIN2
BCLAF1	BIRC2
BCLAF1	BIRC3
BCLAF1	BLCAP
BCLAF1	BLNK
BCLAF1	BLOC1S1
BCLAF1	BLOC1S3
BCLAF1	BMI1
BCLAF1	BMP2K
BCLAF1	BNIP2
BCLAF1	BNIP3L
BCLAF1	BRD2
BCLAF1	BRD3
BCLAF1	BRD9
BCLAF1	BRWD1
BCLAF1	BTAF1
BCLAF1	BTBD10
BCLAF1	BTF3
BCLAF1	BTF3L4
BCLAF1	BUD13
BCLAF1	BUD31
BCLAF1	BZW1
BCLAF1	BZW2
BCLAF1	C10orf11
BCLAF1	C10orf128
BCLAF1	C10orf54
BCLAF1	C10orf76
BCLAF1	C11orf31
BCLAF1	C11orf57
BCLAF1	C11orf73
BCLAF1	C12orf29
BCLAF1	C12orf49
BCLAF1	C12orf5
BCLAF1	C12orf57
BCLAF1	C14orf166
BCLAF1	C14orf182
BCLAF1	C14orf23
BCLAF1	C14orf64
BCLAF1	C15orf40
BCLAF1	C16orf13
BCLAF1	C16orf52
BCLAF1	C16orf54
BCLAF1	C16orf72
BCLAF1	C16orf80
BCLAF1	C16orf91
BCLAF1	C17orf62
BCLAF1	C17orf89
BCLAF1	C18orf21
BCLAF1	C18orf25
BCLAF1	C18orf32
BCLAF1	C19orf12
BCLAF1	C19orf24
BCLAF1	C1GALT1
BCLAF1	C1orf122
BCLAF1	C1orf131
BCLAF1	C1orf162
BCLAF1	C1orf21
BCLAF1	C1orf52
BCLAF1	C1orf85
BCLAF1	C1QBP
BCLAF1	C20orf112
BCLAF1	C20orf194
BCLAF1	C20orf24
BCLAF1	C2CD2L
BCLAF1	C2orf43
BCLAF1	C2orf47
BCLAF1	C2orf49
BCLAF1	C2orf68
BCLAF1	C2orf69
BCLAF1	C3orf38
BCLAF1	C3orf58
BCLAF1	C4orf27
BCLAF1	C5orf24
BCLAF1	C5orf28
BCLAF1	C5orf45
BCLAF1	C5orf51
BCLAF1	C6orf120
BCLAF1	C6orf47
BCLAF1	C7orf26
BCLAF1	C7orf43
BCLAF1	C7orf49
BCLAF1	C7orf55
BCLAF1	C8orf44
BCLAF1	C8orf59
BCLAF1	C9orf114
BCLAF1	C9orf142
BCLAF1	C9orf72
BCLAF1	C9orf85
BCLAF1	CAB39
BCLAF1	CACYBP
BCLAF1	CALHM2
BCLAF1	CALM1
BCLAF1	CALM2
BCLAF1	CALR
BCLAF1	CALU
BCLAF1	CAMK1D
BCLAF1	CAMK2D
BCLAF1	CAMTA1
BCLAF1	CAND1
BCLAF1	CAPN10
BCLAF1	CAPN7
BCLAF1	CARD11
BCLAF1	CARD8
BCLAF1	CARKD
BCLAF1	CARS
BCLAF1	CARS2
BCLAF1	CASD1
BCLAF1	CASP4
BCLAF1	CASP8
BCLAF1	CATSPER2
BCLAF1	CBFA2T2
BCLAF1	CBFB
BCLAF1	CBL
BCLAF1	CBWD1
BCLAF1	CBWD5
BCLAF1	CBWD6
BCLAF1	CBX4
BCLAF1	CBX5
BCLAF1	CCDC102A
BCLAF1	CCDC126
BCLAF1	CCDC130
BCLAF1	CCDC132
BCLAF1	CCDC137
BCLAF1	CCDC152
BCLAF1	CCDC25
BCLAF1	CCDC28A
BCLAF1	CCDC47
BCLAF1	CCDC53
BCLAF1	CCDC57
BCLAF1	CCDC6
BCLAF1	CCDC65
BCLAF1	CCDC71
BCLAF1	CCDC88A
BCLAF1	CCDC97
BCLAF1	CCL28
BCLAF1	CCL4
BCLAF1	CCNC
BCLAF1	CCNDBP1
BCLAF1	CCNG1
BCLAF1	CCNG2
BCLAF1	CCNI
BCLAF1	CCNL1
BCLAF1	CCNL2
BCLAF1	CCNT1
BCLAF1	CCNY
BCLAF1	CCR1
BCLAF1	CCR5
BCLAF1	CCT2
BCLAF1	CCT5
BCLAF1	CCZ1
BCLAF1	CD180
BCLAF1	CD19
BCLAF1	CD200R1
BCLAF1	CD244
BCLAF1	CD247
BCLAF1	CD2BP2
BCLAF1	CD4
BCLAF1	CD40
BCLAF1	CD46
BCLAF1	CD47
BCLAF1	CD48
BCLAF1	CD53
BCLAF1	CD6
BCLAF1	CD72
BCLAF1	CD82
BCLAF1	CD84
BCLAF1	CD86
BCLAF1	CD97
BCLAF1	CDC123
BCLAF1	CDC14A
BCLAF1	CDC16
BCLAF1	CDC26
BCLAF1	CDC40
BCLAF1	CDC42
BCLAF1	CDC42EP2
BCLAF1	CDC42SE1
BCLAF1	CDCA7L
BCLAF1	CDH23
BCLAF1	CDIPT
BCLAF1	CDK11A
BCLAF1	CDK11B
BCLAF1	CDK12
BCLAF1	CDK13
BCLAF1	CDK17
BCLAF1	CDK19
BCLAF1	CDK7
BCLAF1	CDK8
BCLAF1	CDK9
BCLAF1	CDKL3
BCLAF1	CDR2
BCLAF1	CDV3
BCLAF1	CEACAM21
BCLAF1	CELF2
BCLAF1	CENPB
BCLAF1	CENPL
BCLAF1	CENPQ
BCLAF1	CENPT
BCLAF1	CEP135
BCLAF1	CEP192
BCLAF1	CEP63
BCLAF1	CEP97
BCLAF1	CEPT1
BCLAF1	CETN2
BCLAF1	CETN3
BCLAF1	CGGBP1
BCLAF1	CGRRF1
BCLAF1	CHCHD3
BCLAF1	CHD2
BCLAF1	CHD3
BCLAF1	CHD6
BCLAF1	CHD7
BCLAF1	CHD8
BCLAF1	CHD9
BCLAF1	CHERP
BCLAF1	CHIC2
BCLAF1	CHID1
BCLAF1	CHMP1A
BCLAF1	CHMP1B
BCLAF1	CHMP2A
BCLAF1	CHMP6
BCLAF1	CHST11
BCLAF1	CHST12
BCLAF1	CHST15
BCLAF1	CHST2
BCLAF1	CHST7
BCLAF1	CHUK
BCLAF1	CHURC1
BCLAF1	CIAO1
BCLAF1	CIITA
BCLAF1	CIR1
BCLAF1	CIRBP
BCLAF1	CISH
BCLAF1	CIZ1
BCLAF1	CKAP4
BCLAF1	CKS2
BCLAF1	CLASRP
BCLAF1	CLCN7
BCLAF1	CLDND1
BCLAF1	CLEC10A
BCLAF1	CLK2
BCLAF1	CLK4
BCLAF1	CLN5
BCLAF1	CLP1
BCLAF1	CLPP
BCLAF1	CLTA
BCLAF1	CLTC
BCLAF1	CMAS
BCLAF1	CMC1
BCLAF1	CMIP
BCLAF1	CMKLR1
BCLAF1	CMTM7
BCLAF1	CMTM8
BCLAF1	CNDP2
BCLAF1	CNOT1
BCLAF1	CNOT10
BCLAF1	CNOT2
BCLAF1	CNOT8
BCLAF1	CNP
BCLAF1	CNPY2
BCLAF1	CNR2
BCLAF1	CNST
BCLAF1	COASY
BCLAF1	COG2
BCLAF1	COG3
BCLAF1	COG5
BCLAF1	COL4A3BP
BCLAF1	COMMD2
BCLAF1	COMMD5
BCLAF1	COMTD1
BCLAF1	COPB2
BCLAF1	COPE
BCLAF1	COPS3
BCLAF1	COPS6
BCLAF1	COPS7A
BCLAF1	COPS8
BCLAF1	COQ10A
BCLAF1	COQ10B
BCLAF1	COQ6
BCLAF1	COQ9
BCLAF1	CORO1A
BCLAF1	COX16
BCLAF1	COX18
BCLAF1	COX5B
BCLAF1	COX6A1
BCLAF1	COX6B1
BCLAF1	COX7A2
BCLAF1	COX8A
BCLAF1	CPEB4
BCLAF1	CPNE1
BCLAF1	CPNE2
BCLAF1	CPSF4
BCLAF1	CPSF7
BCLAF1	CPT1A
BCLAF1	CPT2
BCLAF1	CREB5
BCLAF1	CREBZF
BCLAF1	CRIPT
BCLAF1	CRTAM
BCLAF1	CRTC2
BCLAF1	CRYZ
BCLAF1	CRYZL1
BCLAF1	CS
BCLAF1	CSAD
BCLAF1	CSE1L
BCLAF1	CSF3R
BCLAF1	CSK
BCLAF1	CSNK1A1
BCLAF1	CSNK1E
BCLAF1	CSNK1G3
BCLAF1	CSNK2A1
BCLAF1	CSTF1
BCLAF1	CSTF2T
BCLAF1	CSTF3
BCLAF1	CTCF
BCLAF1	CTDNEP1
BCLAF1	CTDSP1
BCLAF1	CTDSPL2
BCLAF1	CTNNA1
BCLAF1	CTNNB1
BCLAF1	CTNNBL1
BCLAF1	CTR9
BCLAF1	CTSB
BCLAF1	CTSC
BCLAF1	CTU1
BCLAF1	CUL1
BCLAF1	CUL4A
BCLAF1	CUL4B
BCLAF1	CUTA
BCLAF1	CWC25
BCLAF1	CWC27
BCLAF1	CWF19L2
BCLAF1	CXCR5
BCLAF1	CYB561D2
BCLAF1	CYB5A
BCLAF1	CYB5D2
BCLAF1	CYB5R4
BCLAF1	CYHR1
BCLAF1	CYLD
BCLAF1	CYP4V2
BCLAF1	CYTH2
BCLAF1	CYTIP
BCLAF1	DAD1
BCLAF1	DAGLB
BCLAF1	DALRD3
BCLAF1	DAP
BCLAF1	DAP3
BCLAF1	DAPP1
BCLAF1	DAZAP2
BCLAF1	DBR1
BCLAF1	DCAF10
BCLAF1	DCAF12
BCLAF1	DCAF17
BCLAF1	DCAF6
BCLAF1	DCAF7
BCLAF1	DCP1A
BCLAF1	DCTD
BCLAF1	DCTN4
BCLAF1	DDA1
BCLAF1	DDB1
BCLAF1	DDI2
BCLAF1	DDIT3
BCLAF1	DDT
BCLAF1	DDX10
BCLAF1	DDX17
BCLAF1	DDX18
BCLAF1	DDX19A
BCLAF1	DDX23
BCLAF1	DDX49
BCLAF1	DDX5
BCLAF1	DDX56
BCLAF1	DDX6
BCLAF1	DECR1
BCLAF1	DEF6
BCLAF1	DEK
BCLAF1	DENND1A
BCLAF1	DENND1C
BCLAF1	DENND2D
BCLAF1	DENND4A
BCLAF1	DERL1
BCLAF1	DERL2
BCLAF1	DFFA
BCLAF1	DGAT1
BCLAF1	DGKE
BCLAF1	DHPS
BCLAF1	DHRS1
BCLAF1	DHRS3
BCLAF1	DHRS4L2
BCLAF1	DHX15
BCLAF1	DHX30
BCLAF1	DHX33
BCLAF1	DHX38
BCLAF1	DHX40
BCLAF1	DHX9
BCLAF1	DIABLO
BCLAF1	DICER1
BCLAF1	DIDO1
BCLAF1	DIS3L
BCLAF1	DLEU1
BCLAF1	DLST
BCLAF1	DMAP1
BCLAF1	DMTF1
BCLAF1	DNAJA2
BCLAF1	DNAJA3
BCLAF1	DNAJB12
BCLAF1	DNAJB14
BCLAF1	DNAJB6
BCLAF1	DNAJB9
BCLAF1	DNAJC13
BCLAF1	DNAJC14
BCLAF1	DNAJC2
BCLAF1	DNAJC21
BCLAF1	DNAJC5
BCLAF1	DNAJC7
BCLAF1	DNTTIP2
BCLAF1	DOCK11
BCLAF1	DOCK2
BCLAF1	DOCK5
BCLAF1	DOHH
BCLAF1	DOK3
BCLAF1	DOPEY2
BCLAF1	DPAGT1
BCLAF1	DPM1
BCLAF1	DPM3
BCLAF1	DPP8
BCLAF1	DPP9
BCLAF1	DPYD
BCLAF1	DPYSL2
BCLAF1	DR1
BCLAF1	DSCR3
BCLAF1	DST
BCLAF1	DSTN
BCLAF1	DUSP18
BCLAF1	DUSP5
BCLAF1	DUSP7
BCLAF1	DUT
BCLAF1	DYNC1I2
BCLAF1	DYNLL2
BCLAF1	DYRK1A
BCLAF1	E2F4
BCLAF1	EAF1
BCLAF1	EAPP
BCLAF1	EBAG9
BCLAF1	ECE1
BCLAF1	EDEM1
BCLAF1	EDEM3
BCLAF1	EDF1
BCLAF1	EEF1B2
BCLAF1	EEF1G
BCLAF1	EEFSEC
BCLAF1	EFCAB4B
BCLAF1	EFHC1
BCLAF1	EHBP1L1
BCLAF1	EHD1
BCLAF1	EHD4
BCLAF1	EIF1AD
BCLAF1	EIF2AK2
BCLAF1	EIF2AK3
BCLAF1	EIF2B1
BCLAF1	EIF2B2
BCLAF1	EIF2S3
BCLAF1	EIF3A
BCLAF1	EIF3F
BCLAF1	EIF3G
BCLAF1	EIF3H
BCLAF1	EIF3I
BCLAF1	EIF3L
BCLAF1	EIF4A1
BCLAF1	EIF4A2
BCLAF1	EIF4E2
BCLAF1	EIF4EBP1
BCLAF1	EIF4EBP2
BCLAF1	EIF4G1
BCLAF1	EIF4G2
BCLAF1	EIF4G3
BCLAF1	EIF5A
BCLAF1	EIF5A2
BCLAF1	EIF5AL1
BCLAF1	EIF6
BCLAF1	ELAC1
BCLAF1	ELAC2
BCLAF1	ELAVL1
BCLAF1	ELF2
BCLAF1	ELF4
BCLAF1	ELK3
BCLAF1	ELK4
BCLAF1	ELL2
BCLAF1	ELMO1
BCLAF1	ELMOD2
BCLAF1	ELOF1
BCLAF1	ELOVL5
BCLAF1	ELP2
BCLAF1	EMG1
BCLAF1	EML3
BCLAF1	ENC1
BCLAF1	ENG
BCLAF1	ENTPD1
BCLAF1	ENTPD4
BCLAF1	ENY2
BCLAF1	EP400
BCLAF1	EPB41
BCLAF1	EPN1
BCLAF1	EPS8L2
BCLAF1	ERAL1
BCLAF1	ERCC1
BCLAF1	ERCC4
BCLAF1	ERCC5
BCLAF1	ERF
BCLAF1	ERGIC1
BCLAF1	ERICH1
BCLAF1	ERO1L
BCLAF1	ERO1LB
BCLAF1	ESCO1
BCLAF1	ESRRA
BCLAF1	ESYT1
BCLAF1	ETAA1
BCLAF1	ETF1
BCLAF1	ETS1
BCLAF1	ETV3
BCLAF1	EVI5
BCLAF1	EXOC2
BCLAF1	EXOC3
BCLAF1	EXOC5
BCLAF1	EXOC6
BCLAF1	EXOC7
BCLAF1	EXOSC3
BCLAF1	EXOSC6
BCLAF1	EXTL3
BCLAF1	EZR
BCLAF1	F11R
BCLAF1	FABP5
BCLAF1	FADS1
BCLAF1	FAF1
BCLAF1	FAF2
BCLAF1	FAIM3
BCLAF1	FAM104A
BCLAF1	FAM105B
BCLAF1	FAM107B
BCLAF1	FAM110A
BCLAF1	FAM120AOS
BCLAF1	FAM120B
BCLAF1	FAM126B
BCLAF1	FAM134A
BCLAF1	FAM134B
BCLAF1	FAM134C
BCLAF1	FAM160B1
BCLAF1	FAM172A
BCLAF1	FAM173A
BCLAF1	FAM174A
BCLAF1	FAM179B
BCLAF1	FAM184B
BCLAF1	FAM195A
BCLAF1	FAM198B
BCLAF1	FAM200B
BCLAF1	FAM20B
BCLAF1	FAM32A
BCLAF1	FAM46A
BCLAF1	FAM50B
BCLAF1	FAM53B
BCLAF1	FAM60A
BCLAF1	FAM63B
BCLAF1	FAM65A
BCLAF1	FAM73A
BCLAF1	FAM78A
BCLAF1	FAM96A
BCLAF1	FAM96B
BCLAF1	FANCF
BCLAF1	FARSA
BCLAF1	FARSB
BCLAF1	FAS
BCLAF1	FASLG
BCLAF1	FASTK
BCLAF1	FBLIM1
BCLAF1	FBLN5
BCLAF1	FBRSL1
BCLAF1	FBXL12
BCLAF1	FBXL15
BCLAF1	FBXL6
BCLAF1	FBXO11
BCLAF1	FBXO22
BCLAF1	FBXO3
BCLAF1	FBXO33
BCLAF1	FBXO34
BCLAF1	FBXO38
BCLAF1	FBXO42
BCLAF1	FBXO5
BCLAF1	FBXO9
BCLAF1	FBXW11
BCLAF1	FBXW2
BCLAF1	FBXW4
BCLAF1	FBXW7
BCLAF1	FCER1A
BCLAF1	FCF1
BCLAF1	FCHSD2
BCLAF1	FCRLA
BCLAF1	FDX1
BCLAF1	FEM1A
BCLAF1	FEM1B
BCLAF1	FEM1C
BCLAF1	FEN1
BCLAF1	FGR
BCLAF1	FHL3
BCLAF1	FHOD1
BCLAF1	FIBP
BCLAF1	FIG4
BCLAF1	FKBP1A
BCLAF1	FKBP2
BCLAF1	FKBP3
BCLAF1	FLAD1
BCLAF1	FLCN
BCLAF1	FLOT1
BCLAF1	FLOT2
BCLAF1	FLT3LG
BCLAF1	FMNL1
BCLAF1	FMR1
BCLAF1	FNDC3A
BCLAF1	FNIP2
BCLAF1	FOS
BCLAF1	FOSB
BCLAF1	FOSL2
BCLAF1	FOXJ2
BCLAF1	FOXN2
BCLAF1	FOXN3
BCLAF1	FOXO3
BCLAF1	FRAT2
BCLAF1	FRMD8
BCLAF1	FRS2
BCLAF1	FRYL
BCLAF1	FTSJ3
BCLAF1	FUBP3
BCLAF1	FUCA2
BCLAF1	FUNDC1
BCLAF1	FUS
BCLAF1	FUT8
BCLAF1	G3BP1
BCLAF1	G3BP2
BCLAF1	GAB3
BCLAF1	GABARAPL2
BCLAF1	GABBR1
BCLAF1	GABPB2
BCLAF1	GADD45B
BCLAF1	GAK
BCLAF1	GALM
BCLAF1	GALNT3
BCLAF1	GALNT7
BCLAF1	GANAB
BCLAF1	GANC
BCLAF1	GAPVD1
BCLAF1	GART
BCLAF1	GATA3
BCLAF1	GATAD2B
BCLAF1	GBA2
BCLAF1	GCC1
BCLAF1	GCC2
BCLAF1	GCDH
BCLAF1	GCH1
BCLAF1	GCN1L1
BCLAF1	GCNT2
BCLAF1	GDAP2
BCLAF1	GDI2
BCLAF1	GEMIN6
BCLAF1	GEMIN7
BCLAF1	GFM1
BCLAF1	GFM2
BCLAF1	GGA1
BCLAF1	GGPS1
BCLAF1	GHDC
BCLAF1	GIGYF1
BCLAF1	GIMAP4
BCLAF1	GIPC1
BCLAF1	GIT2
BCLAF1	GLA
BCLAF1	GLB1
BCLAF1	GLCCI1
BCLAF1	GLI4
BCLAF1	GLO1
BCLAF1	GLRX3
BCLAF1	GLTP
BCLAF1	GLTPD1
BCLAF1	GLTSCR2
BCLAF1	GLYCTK
BCLAF1	GMEB1
BCLAF1	GMFG
BCLAF1	GMNN
BCLAF1	GNA15
BCLAF1	GNAI3
BCLAF1	GNAQ
BCLAF1	GNAS
BCLAF1	GNB2
BCLAF1	GNG11
BCLAF1	GNG5
BCLAF1	GNL1
BCLAF1	GNL2
BCLAF1	GNL3L
BCLAF1	GNPTG
BCLAF1	GOLGA2
BCLAF1	GOLGA3
BCLAF1	GOLGA5
BCLAF1	GOLGA7
BCLAF1	GOLGA8B
BCLAF1	GOLGB1
BCLAF1	GOLIM4
BCLAF1	GOLPH3
BCLAF1	GON4L
BCLAF1	GOSR1
BCLAF1	GOSR2
BCLAF1	GOT1
BCLAF1	GPATCH2
BCLAF1	GPATCH4
BCLAF1	GPBP1L1
BCLAF1	GPM6B
BCLAF1	GPN2
BCLAF1	GPN3
BCLAF1	GPR114
BCLAF1	GPR155
BCLAF1	GPR56
BCLAF1	GPR65
BCLAF1	GPSM3
BCLAF1	GRAP2
BCLAF1	GRB2
BCLAF1	GRK5
BCLAF1	GRK6
BCLAF1	GRPEL2
BCLAF1	GSDMD
BCLAF1	GSN
BCLAF1	GSPT1
BCLAF1	GTF2A1
BCLAF1	GTF2A2
BCLAF1	GTF2F1
BCLAF1	GTF2H1
BCLAF1	GTF2H2
BCLAF1	GTF2H2C
BCLAF1	GTF2IRD2
BCLAF1	GTF3A
BCLAF1	GTF3C1
BCLAF1	GTF3C2
BCLAF1	GTF3C3
BCLAF1	GTF3C5
BCLAF1	GTPBP1
BCLAF1	GTPBP4
BCLAF1	GYG1
BCLAF1	GZMK
BCLAF1	H2AFY
BCLAF1	HAGHL
BCLAF1	HARS
BCLAF1	HAT1
BCLAF1	HAUS3
BCLAF1	HAUS4
BCLAF1	HAUS6
BCLAF1	HAUS8
BCLAF1	HCCS
BCLAF1	HCFC1
BCLAF1	HDAC1
BCLAF1	HDAC10
BCLAF1	HDAC4
BCLAF1	HDAC5
BCLAF1	HDGFRP2
BCLAF1	HEATR1
BCLAF1	HEBP2
BCLAF1	HELZ
BCLAF1	HERC2
BCLAF1	HERC3
BCLAF1	HERPUD2
BCLAF1	HEXA
BCLAF1	HEXIM1
BCLAF1	HIAT1
BCLAF1	HIATL1
BCLAF1	HIBADH
BCLAF1	HIBCH
BCLAF1	HIF1AN
BCLAF1	HIGD1A
BCLAF1	HIGD2A
BCLAF1	HIPK1
BCLAF1	HIST1H1D
BCLAF1	HIVEP1
BCLAF1	HIVEP2
BCLAF1	HIVEP3
BCLAF1	HK1
BCLAF1	HK2
BCLAF1	HK3
BCLAF1	HLTF
BCLAF1	HMBOX1
BCLAF1	HMGB2
BCLAF1	HMGCS1
BCLAF1	HMGN2
BCLAF1	HMGN3
BCLAF1	HN1
BCLAF1	HNMT
BCLAF1	HNRNPA1
BCLAF1	HNRNPA1L2
BCLAF1	HNRNPA3
BCLAF1	HNRNPAB
BCLAF1	HNRNPC
BCLAF1	HNRNPD
BCLAF1	HNRNPF
BCLAF1	HNRNPH2
BCLAF1	HNRNPH3
BCLAF1	HNRNPM
BCLAF1	HNRNPR
BCLAF1	HNRNPUL1
BCLAF1	HOOK2
BCLAF1	HOPX
BCLAF1	HOXB4
BCLAF1	HPCAL1
BCLAF1	HPRT1
BCLAF1	HPS1
BCLAF1	HS3ST3B1
BCLAF1	HSCB
BCLAF1	HSP90AB1
BCLAF1	HSP90B1
BCLAF1	HSPA14
BCLAF1	HSPA4
BCLAF1	HSPA5
BCLAF1	HSPA8
BCLAF1	HSPB1
BCLAF1	HSPBAP1
BCLAF1	HSPE1
BCLAF1	HSPH1
BCLAF1	HUS1
BCLAF1	HVCN1
BCLAF1	HYOU1
BCLAF1	IARS
BCLAF1	ICAM3
BCLAF1	ICK
BCLAF1	ICMT
BCLAF1	ICT1
BCLAF1	IFFO1
BCLAF1	IFI16
BCLAF1	IFI27L2
BCLAF1	IFIT2
BCLAF1	IFITM1
BCLAF1	IFRD1
BCLAF1	IFT74
BCLAF1	IFT88
BCLAF1	IGF2R
BCLAF1	IGFBP7
BCLAF1	IKBKB
BCLAF1	IKBKG
BCLAF1	IKZF1
BCLAF1	IL12RB1
BCLAF1	IL13RA1
BCLAF1	IL17RA
BCLAF1	IL18RAP
BCLAF1	IL1B
BCLAF1	IL2RB
BCLAF1	IL2RG
BCLAF1	IL6R
BCLAF1	IL6ST
BCLAF1	ILF2
BCLAF1	ILK
BCLAF1	IMMT
BCLAF1	IMP3
BCLAF1	IMPA2
BCLAF1	IMPACT
BCLAF1	IMPDH1
BCLAF1	INADL
BCLAF1	ING1
BCLAF1	ING3
BCLAF1	ING4
BCLAF1	ING5
BCLAF1	INO80
BCLAF1	INO80B
BCLAF1	INO80E
BCLAF1	INPP5D
BCLAF1	INPPL1
BCLAF1	INTS1
BCLAF1	INTS10
BCLAF1	INTS3
BCLAF1	INTS5
BCLAF1	IP6K2
BCLAF1	IPCEF1
BCLAF1	IPO7
BCLAF1	IPO8
BCLAF1	IPO9
BCLAF1	IQCB1
BCLAF1	IQGAP1
BCLAF1	IQSEC1
BCLAF1	IREB2
BCLAF1	IRF5
BCLAF1	IRS2
BCLAF1	ISCA2
BCLAF1	ISG20
BCLAF1	ISG20L2
BCLAF1	ISY1
BCLAF1	ITCH
BCLAF1	ITFG1
BCLAF1	ITFG2
BCLAF1	ITGA4
BCLAF1	ITGA5
BCLAF1	ITGA6
BCLAF1	ITGB1BP1
BCLAF1	ITGB2
BCLAF1	ITGB7
BCLAF1	ITK
BCLAF1	ITM2B
BCLAF1	ITPKB
BCLAF1	ITPR1
BCLAF1	ITPRIP
BCLAF1	ITSN2
BCLAF1	JAK2
BCLAF1	JAK3
BCLAF1	JAZF1
BCLAF1	JMJD6
BCLAF1	JOSD1
BCLAF1	JUN
BCLAF1	JUNB
BCLAF1	KARS
BCLAF1	KAT2B
BCLAF1	KBTBD4
BCLAF1	KCNAB2
BCLAF1	KCNE3
BCLAF1	KCNK6
BCLAF1	KCNMB1
BCLAF1	KCTD12
BCLAF1	KDELR1
BCLAF1	KDELR2
BCLAF1	KDM1B
BCLAF1	KDM6B
BCLAF1	KEAP1
BCLAF1	KIAA0020
BCLAF1	KIAA0040
BCLAF1	KIAA0100
BCLAF1	KIAA0226
BCLAF1	KIAA0355
BCLAF1	KIAA0586
BCLAF1	KIAA0907
BCLAF1	KIAA1598
BCLAF1	KIAA1731
BCLAF1	KIAA1919
BCLAF1	KIDINS220
BCLAF1	KIF13A
BCLAF1	KIF13B
BCLAF1	KIF20B
BCLAF1	KIF22
BCLAF1	KIF2A
BCLAF1	KIF5B
BCLAF1	KLF12
BCLAF1	KLF13
BCLAF1	KLF3
BCLAF1	KLF6
BCLAF1	KLHL18
BCLAF1	KLHL24
BCLAF1	KLHL5
BCLAF1	KLHL6
BCLAF1	KMO
BCLAF1	KPNA3
BCLAF1	KPNA6
BCLAF1	KRAS
BCLAF1	KRCC1
BCLAF1	KRIT1
BCLAF1	KRR1
BCLAF1	KRTCAP2
BCLAF1	KSR1
BCLAF1	KTI12
BCLAF1	L3MBTL2
BCLAF1	LAGE3
BCLAF1	LANCL1
BCLAF1	LAPTM5
BCLAF1	LARP4
BCLAF1	LARS
BCLAF1	LASP1
BCLAF1	LAT
BCLAF1	LATS2
BCLAF1	LAX1
BCLAF1	LCK
BCLAF1	LCORL
BCLAF1	LCP2
BCLAF1	LDHA
BCLAF1	LEMD2
BCLAF1	LEMD3
BCLAF1	LENG1
BCLAF1	LENG8
BCLAF1	LEPROTL1
BCLAF1	LETM1
BCLAF1	LETMD1
BCLAF1	LGALS9
BCLAF1	LILRA3
BCLAF1	LILRA5
BCLAF1	LILRA6
BCLAF1	LIMA1
BCLAF1	LIMS1
BCLAF1	LIPA
BCLAF1	LIPT1
BCLAF1	LLPH
BCLAF1	LMBR1L
BCLAF1	LMBRD1
BCLAF1	LNPEP
BCLAF1	LONP1
BCLAF1	LONP2
BCLAF1	LPP
BCLAF1	LPXN
BCLAF1	LRIG2
BCLAF1	LRMP
BCLAF1	LRP10
BCLAF1	LRRC37B
BCLAF1	LRRC59
BCLAF1	LRRC8A
BCLAF1	LRRC8C
BCLAF1	LRRC8D
BCLAF1	LRRFIP1
BCLAF1	LRRFIP2
BCLAF1	LRRN3
BCLAF1	LRWD1
BCLAF1	LSM14B
BCLAF1	LSM2
BCLAF1	LSM6
BCLAF1	LSMD1
BCLAF1	LSP1
BCLAF1	LTN1
BCLAF1	LTV1
BCLAF1	LUC7L
BCLAF1	LY86
BCLAF1	LY96
BCLAF1	LYL1
BCLAF1	LYRM1
BCLAF1	LYRM2
BCLAF1	LYSMD3
BCLAF1	LYST
BCLAF1	MAD2L1BP
BCLAF1	MAF
BCLAF1	MAFK
BCLAF1	MAGED2
BCLAF1	MAGOH
BCLAF1	MAK16
BCLAF1	MALAT1
BCLAF1	MALT1
BCLAF1	MAN1A2
BCLAF1	MAN2C1
BCLAF1	MANBAL
BCLAF1	MANF
BCLAF1	MAP2K4
BCLAF1	MAP2K6
BCLAF1	MAP2K7
BCLAF1	MAP3K1
BCLAF1	MAP3K13
BCLAF1	MAP3K3
BCLAF1	MAP3K5
BCLAF1	MAP3K8
BCLAF1	MAP4K1
BCLAF1	MAP4K4
BCLAF1	MAPK1IP1L
BCLAF1	MAPK9
BCLAF1	MAPKAP1
BCLAF1	MAPKAPK2
BCLAF1	MAPKAPK3
BCLAF1	MAPRE1
BCLAF1	MARK2
BCLAF1	MARK3
BCLAF1	MAST4
BCLAF1	MAT2A
BCLAF1	MATR3
BCLAF1	MAU2
BCLAF1	MAX
BCLAF1	MBD5
BCLAF1	MBNL1
BCLAF1	MBNL3
BCLAF1	MBOAT1
BCLAF1	MBTPS1
BCLAF1	MCFD2
BCLAF1	MCM3
BCLAF1	MCTS1
BCLAF1	MDM1
BCLAF1	MDM4
BCLAF1	MDN1
BCLAF1	MEA1
BCLAF1	MECP2
BCLAF1	MED10
BCLAF1	MED13L
BCLAF1	MED17
BCLAF1	MED18
BCLAF1	MED23
BCLAF1	MED25
BCLAF1	MED27
BCLAF1	MED31
BCLAF1	MED4
BCLAF1	MED6
BCLAF1	MED7
BCLAF1	MED8
BCLAF1	MEF2A
BCLAF1	MEGF9
BCLAF1	MEMO1
BCLAF1	MEN1
BCLAF1	MESDC1
BCLAF1	METAP1D
BCLAF1	METRN
BCLAF1	METRNL
BCLAF1	METTL12
BCLAF1	METTL14
BCLAF1	METTL2B
BCLAF1	METTL6
BCLAF1	MFAP3
BCLAF1	MFF
BCLAF1	MFN1
BCLAF1	MFN2
BCLAF1	MFSD10
BCLAF1	MFSD11
BCLAF1	MFSD6
BCLAF1	MGA
BCLAF1	MGAT1
BCLAF1	MGAT2
BCLAF1	MGAT4A
BCLAF1	MGAT4B
BCLAF1	MGAT5
BCLAF1	MGEA5
BCLAF1	MGMT
BCLAF1	MGRN1
BCLAF1	MGST1
BCLAF1	MGST3
BCLAF1	MIB1
BCLAF1	MICA
BCLAF1	MID1IP1
BCLAF1	MIDN
BCLAF1	MIER1
BCLAF1	MIIP
BCLAF1	MINPP1
BCLAF1	MIR142
BCLAF1	MIS12
BCLAF1	MITD1
BCLAF1	MKKS
BCLAF1	MKL1
BCLAF1	MKLN1
BCLAF1	MKRN1
BCLAF1	MKRN2
BCLAF1	MLF2
BCLAF1	MLLT10
BCLAF1	MLLT3
BCLAF1	MLST8
BCLAF1	MNAT1
BCLAF1	MOGS
BCLAF1	MORC3
BCLAF1	MORF4L1
BCLAF1	MOSPD3
BCLAF1	MPDU1
BCLAF1	MPG
BCLAF1	MPI
BCLAF1	MPV17
BCLAF1	MR1
BCLAF1	MRP63
BCLAF1	MRPL1
BCLAF1	MRPL10
BCLAF1	MRPL22
BCLAF1	MRPL27
BCLAF1	MRPL3
BCLAF1	MRPL35
BCLAF1	MRPL39
BCLAF1	MRPL40
BCLAF1	MRPL43
BCLAF1	MRPL44
BCLAF1	MRPL47
BCLAF1	MRPL48
BCLAF1	MRPL52
BCLAF1	MRPL53
BCLAF1	MRPL54
BCLAF1	MRPL9
BCLAF1	MRPS14
BCLAF1	MRPS18A
BCLAF1	MRPS18B
BCLAF1	MRPS21
BCLAF1	MRPS22
BCLAF1	MRPS23
BCLAF1	MRPS30
BCLAF1	MRPS31
BCLAF1	MRPS34
BCLAF1	MSH2
BCLAF1	MSH6
BCLAF1	MSI2
BCLAF1	MSL2
BCLAF1	MSL3
BCLAF1	MSRA
BCLAF1	MTA3
BCLAF1	MTCH2
BCLAF1	MTERF
BCLAF1	MTERFD2
BCLAF1	MTF1
BCLAF1	MTF2
BCLAF1	MTFP1
BCLAF1	MTIF2
BCLAF1	MTMR12
BCLAF1	MTMR2
BCLAF1	MTMR4
BCLAF1	MTMR9
BCLAF1	MTOR
BCLAF1	MTR
BCLAF1	MTRF1
BCLAF1	MTRF1L
BCLAF1	MTSS1
BCLAF1	MUL1
BCLAF1	MUT
BCLAF1	MUTYH
BCLAF1	MVP
BCLAF1	MXI1
BCLAF1	MYADM
BCLAF1	MYCBP
BCLAF1	MYH11
BCLAF1	MYH9
BCLAF1	MYL12A
BCLAF1	MYNN
BCLAF1	MYO1F
BCLAF1	MYO1G
BCLAF1	MYO9B
BCLAF1	MYOM2
BCLAF1	N4BP2
BCLAF1	N4BP2L1
BCLAF1	NAA10
BCLAF1	NAA20
BCLAF1	NAA30
BCLAF1	NAA35
BCLAF1	NAA38
BCLAF1	NAAA
BCLAF1	NAB1
BCLAF1	NACC1
BCLAF1	NAPA
BCLAF1	NAPG
BCLAF1	NAPRT1
BCLAF1	NASP
BCLAF1	NAT10
BCLAF1	NAT9
BCLAF1	NBEAL2
BCLAF1	NBR1
BCLAF1	NCALD
BCLAF1	NCAPD3
BCLAF1	NCBP1
BCLAF1	NCF1
BCLAF1	NCF4
BCLAF1	NCKAP1L
BCLAF1	NCL
BCLAF1	NCOA2
BCLAF1	NCOA3
BCLAF1	NCOA5
BCLAF1	NCR1
BCLAF1	NDE1
BCLAF1	NDRG1
BCLAF1	NDUFA1
BCLAF1	NDUFA13
BCLAF1	NDUFB3
BCLAF1	NDUFB4
BCLAF1	NDUFB6
BCLAF1	NDUFC1
BCLAF1	NDUFS1
BCLAF1	NDUFS2
BCLAF1	NDUFS5
BCLAF1	NDUFS7
BCLAF1	NDUFS8
BCLAF1	NDUFV1
BCLAF1	NDUFV2
BCLAF1	NECAP1
BCLAF1	NECAP2
BCLAF1	NEDD8
BCLAF1	NEU1
BCLAF1	NF2
BCLAF1	NFAT5
BCLAF1	NFATC1
BCLAF1	NFATC2
BCLAF1	NFATC2IP
BCLAF1	NFE2
BCLAF1	NFE2L1
BCLAF1	NFE2L3
BCLAF1	NFKB1
BCLAF1	NFKB2
BCLAF1	NFKBIA
BCLAF1	NFKBIB
BCLAF1	NFKBIE
BCLAF1	NFKBIL1
BCLAF1	NFKBIZ
BCLAF1	NFX1
BCLAF1	NFYB
BCLAF1	NFYC
BCLAF1	NHLRC2
BCLAF1	NHP2L1
BCLAF1	NIF3L1
BCLAF1	NINJ1
BCLAF1	NKAP
BCLAF1	NKIRAS2
BCLAF1	NKRF
BCLAF1	NLK
BCLAF1	NLRP1
BCLAF1	NLRP3
BCLAF1	NMD3
BCLAF1	NME1
BCLAF1	NMNAT1
BCLAF1	NMT1
BCLAF1	NMT2
BCLAF1	NOC2L
BCLAF1	NOC3L
BCLAF1	NOL11
BCLAF1	NOL8
BCLAF1	NOL9
BCLAF1	NOLC1
BCLAF1	NOP10
BCLAF1	NOP16
BCLAF1	NOP56
BCLAF1	NOSIP
BCLAF1	NOTCH2
BCLAF1	NPLOC4
BCLAF1	NPM3
BCLAF1	NR1H2
BCLAF1	NR2C1
BCLAF1	NR3C1
BCLAF1	NRG1
BCLAF1	NRGN
BCLAF1	NRIP1
BCLAF1	NRM
BCLAF1	NSF
BCLAF1	NSMCE1
BCLAF1	NSUN2
BCLAF1	NSUN5
BCLAF1	NT5C2
BCLAF1	NTHL1
BCLAF1	NUBP2
BCLAF1	NUDCD2
BCLAF1	NUDCD3
BCLAF1	NUDT14
BCLAF1	NUDT18
BCLAF1	NUDT2
BCLAF1	NUDT3
BCLAF1	NUDT5
BCLAF1	NUP107
BCLAF1	NUP153
BCLAF1	NUP188
BCLAF1	NUP205
BCLAF1	NUP210
BCLAF1	NUP214
BCLAF1	NUP35
BCLAF1	NUP50
BCLAF1	NUP54
BCLAF1	NUP62
BCLAF1	NUP88
BCLAF1	NUP93
BCLAF1	NUS1
BCLAF1	NUTF2
BCLAF1	NVL
BCLAF1	NXT1
BCLAF1	NXT2
BCLAF1	OAF
BCLAF1	OAS1
BCLAF1	OCIAD1
BCLAF1	ODC1
BCLAF1	ODF2
BCLAF1	ODF2L
BCLAF1	OGFOD1
BCLAF1	OGFOD2
BCLAF1	OGFR
BCLAF1	OGG1
BCLAF1	OMA1
BCLAF1	OPA1
BCLAF1	OPA3
BCLAF1	ORAI1
BCLAF1	ORAI3
BCLAF1	ORC2
BCLAF1	ORC3
BCLAF1	OSBP
BCLAF1	OSBPL11
BCLAF1	OSBPL3
BCLAF1	OSBPL8
BCLAF1	OSGIN2
BCLAF1	OTUD4
BCLAF1	OTUD5
BCLAF1	OXNAD1
BCLAF1	P4HA1
BCLAF1	P4HB
BCLAF1	PA2G4
BCLAF1	PAAF1
BCLAF1	PACS1
BCLAF1	PACSIN2
BCLAF1	PAFAH1B2
BCLAF1	PAFAH1B3
BCLAF1	PAFAH2
BCLAF1	PAIP1
BCLAF1	PAK2
BCLAF1	PAN3
BCLAF1	PANK3
BCLAF1	PAPD4
BCLAF1	PAPOLA
BCLAF1	PARG
BCLAF1	PARN
BCLAF1	PARVB
BCLAF1	PARVG
BCLAF1	PASK
BCLAF1	PATZ1
BCLAF1	PBX2
BCLAF1	PBXIP1
BCLAF1	PCBD2
BCLAF1	PCBP2
BCLAF1	PCF11
BCLAF1	PCGF5
BCLAF1	PCID2
BCLAF1	PCM1
BCLAF1	PCNXL2
BCLAF1	PCSK5
BCLAF1	PCSK7
BCLAF1	PCTP
BCLAF1	PCYT1A
BCLAF1	PDCD4
BCLAF1	PDCD6
BCLAF1	PDE4A
BCLAF1	PDE4D
BCLAF1	PDE4DIP
BCLAF1	PDHA1
BCLAF1	PDK3
BCLAF1	PDLIM1
BCLAF1	PDLIM2
BCLAF1	PDLIM5
BCLAF1	PDLIM7
BCLAF1	PDP1
BCLAF1	PDPK1
BCLAF1	PDPR
BCLAF1	PDS5A
BCLAF1	PDXDC1
BCLAF1	PDXK
BCLAF1	PEA15
BCLAF1	PEF1
BCLAF1	PELI1
BCLAF1	PELI2
BCLAF1	PELO
BCLAF1	PET117
BCLAF1	PEX1
BCLAF1	PEX13
BCLAF1	PEX16
BCLAF1	PEX19
BCLAF1	PEX26
BCLAF1	PEX3
BCLAF1	PFDN6
BCLAF1	PFKP
BCLAF1	PFN1
BCLAF1	PGK1
BCLAF1	PGM1
BCLAF1	PGM2
BCLAF1	PGP
BCLAF1	PGPEP1
BCLAF1	PGRMC1
BCLAF1	PHACTR1
BCLAF1	PHACTR2
BCLAF1	PHAX
BCLAF1	PHB2
BCLAF1	PHC2
BCLAF1	PHF12
BCLAF1	PHF20L1
BCLAF1	PHF21A
BCLAF1	PHF5A
BCLAF1	PHIP
BCLAF1	PHKA2
BCLAF1	PHKG2
BCLAF1	PHRF1
BCLAF1	PHTF1
BCLAF1	PI4KB
BCLAF1	PIAS2
BCLAF1	PIBF1
BCLAF1	PID1
BCLAF1	PIGK
BCLAF1	PIGT
BCLAF1	PIK3C3
BCLAF1	PIK3CA
BCLAF1	PIK3R1
BCLAF1	PIK3R5
BCLAF1	PIKFYVE
BCLAF1	PILRB
BCLAF1	PIN1
BCLAF1	PIP4K2A
BCLAF1	PIP4K2B
BCLAF1	PIP5K1A
BCLAF1	PIP5K1C
BCLAF1	PITPNA
BCLAF1	PKD1
BCLAF1	PKN1
BCLAF1	PLAGL1
BCLAF1	PLAUR
BCLAF1	PLCB1
BCLAF1	PLCB2
BCLAF1	PLCG1
BCLAF1	PLCG2
BCLAF1	PLCL2
BCLAF1	PLD3
BCLAF1	PLD4
BCLAF1	PLEC
BCLAF1	PLEKHA1
BCLAF1	PLEKHA8
BCLAF1	PLEKHF1
BCLAF1	PLEKHJ1
BCLAF1	PLEKHM1
BCLAF1	PLEKHO2
BCLAF1	PLIN2
BCLAF1	PLOD3
BCLAF1	PLRG1
BCLAF1	PLXDC2
BCLAF1	PLXNB2
BCLAF1	PM20D2
BCLAF1	PML
BCLAF1	PMM2
BCLAF1	PMPCA
BCLAF1	PMPCB
BCLAF1	PMS2
BCLAF1	PNKD
BCLAF1	PNKP
BCLAF1	PNN
BCLAF1	PNOC
BCLAF1	PNPLA8
BCLAF1	POC5
BCLAF1	POGK
BCLAF1	POGZ
BCLAF1	POLB
BCLAF1	POLD4
BCLAF1	POLDIP2
BCLAF1	POLDIP3
BCLAF1	POLE4
BCLAF1	POLG
BCLAF1	POLI
BCLAF1	POLR1E
BCLAF1	POLR2D
BCLAF1	POLR2F
BCLAF1	POLR2G
BCLAF1	POLR3D
BCLAF1	POLR3E
BCLAF1	POLR3H
BCLAF1	POLRMT
BCLAF1	POM121C
BCLAF1	POP4
BCLAF1	POP7
BCLAF1	PPAN
BCLAF1	PPARA
BCLAF1	PPID
BCLAF1	PPIG
BCLAF1	PPIL1
BCLAF1	PPIP5K2
BCLAF1	PPM1M
BCLAF1	PPP1CB
BCLAF1	PPP1CC
BCLAF1	PPP1R12C
BCLAF1	PPP1R15A
BCLAF1	PPP1R15B
BCLAF1	PPP1R3E
BCLAF1	PPP1R9B
BCLAF1	PPP2CA
BCLAF1	PPP2CB
BCLAF1	PPP2R2A
BCLAF1	PPP2R2B
BCLAF1	PPP2R3C
BCLAF1	PPP2R5C
BCLAF1	PPP3CC
BCLAF1	PPP3R1
BCLAF1	PPP4C
BCLAF1	PPP4R1
BCLAF1	PPP6C
BCLAF1	PPP6R3
BCLAF1	PPTC7
BCLAF1	PQLC1
BCLAF1	PRAF2
BCLAF1	PRCC
BCLAF1	PRDM1
BCLAF1	PRDM2
BCLAF1	PRDX3
BCLAF1	PRELID1
BCLAF1	PREPL
BCLAF1	PREX1
BCLAF1	PRIM2
BCLAF1	PRKACA
BCLAF1	PRKAG2
BCLAF1	PRKCB
BCLAF1	PRKCD
BCLAF1	PRKCE
BCLAF1	PRKCI
BCLAF1	PRKCSH
BCLAF1	PRKD2
BCLAF1	PRKRA
BCLAF1	PRNP
BCLAF1	PRPF18
BCLAF1	PRPF3
BCLAF1	PRPF4
BCLAF1	PRPF40A
BCLAF1	PRPF4B
BCLAF1	PRPF6
BCLAF1	PRPF8
BCLAF1	PRPS2
BCLAF1	PRPSAP1
BCLAF1	PRPSAP2
BCLAF1	PRR14
BCLAF1	PRR3
BCLAF1	PRR7
BCLAF1	PRSS23
BCLAF1	PSEN1
BCLAF1	PSIP1
BCLAF1	PSMA3
BCLAF1	PSMA5
BCLAF1	PSMB5
BCLAF1	PSMB7
BCLAF1	PSMC1
BCLAF1	PSMC2
BCLAF1	PSMC5
BCLAF1	PSMC6
BCLAF1	PSMD11
BCLAF1	PSMD13
BCLAF1	PSMD2
BCLAF1	PSMD6
BCLAF1	PSMF1
BCLAF1	PSMG2
BCLAF1	PSMG3
BCLAF1	PSTPIP1
BCLAF1	PTAFR
BCLAF1	PTAR1
BCLAF1	PTCH1
BCLAF1	PTCH2
BCLAF1	PTGDS
BCLAF1	PTGER4
BCLAF1	PTGES3
BCLAF1	PTGS1
BCLAF1	PTK2B
BCLAF1	PTMA
BCLAF1	PTMS
BCLAF1	PTP4A2
BCLAF1	PTPN4
BCLAF1	PTPRCAP
BCLAF1	PTPRN2
BCLAF1	PTRH1
BCLAF1	PTTG1
BCLAF1	PTTG1IP
BCLAF1	PURA
BCLAF1	PUS3
BCLAF1	PUS7L
BCLAF1	PWP1
BCLAF1	PWP2
BCLAF1	PWWP2B
BCLAF1	PYCR2
BCLAF1	PYHIN1
BCLAF1	QARS
BCLAF1	QDPR
BCLAF1	QRICH1
BCLAF1	QSOX1
BCLAF1	QTRTD1
BCLAF1	RAB11B
BCLAF1	RAB11FIP4
BCLAF1	RAB14
BCLAF1	RAB18
BCLAF1	RAB1B
BCLAF1	RAB24
BCLAF1	RAB27A
BCLAF1	RAB28
BCLAF1	RAB2A
BCLAF1	RAB30
BCLAF1	RAB32
BCLAF1	RAB33A
BCLAF1	RAB34
BCLAF1	RAB37
BCLAF1	RAB3GAP1
BCLAF1	RAB4B
BCLAF1	RAB5A
BCLAF1	RAB5B
BCLAF1	RAB5C
BCLAF1	RAB6A
BCLAF1	RAB7A
BCLAF1	RABEP2
BCLAF1	RABGAP1
BCLAF1	RABGAP1L
BCLAF1	RAD17
BCLAF1	RAD23A
BCLAF1	RAD51C
BCLAF1	RAD54L2
BCLAF1	RAD9A
BCLAF1	RALA
BCLAF1	RALGDS
BCLAF1	RALY
[truncated: 15,087 more rows]
