# Supplementary material for: Impact of constitutional TET2 haploinsufficiency on molecular and clinical phenotype in humans
Source: Nat Commun. 2019 Mar 19;10:1252. doi: 10.1038/s41467-019-09198-7 (PMC6424975; doi:10.1038/s41467-019-09198-7)
Supplement: Supplementary file 8 — Supplementary Data 5 [file 41467_2019_9198_MOESM8_ESM.xlsx]

## Sheet: Sheet1
Supplementary Data 5. Differentially expressed genes in monocyte-derived macrophages between TET2delA mutation carriers and controls after 10 h treatment with LPS+interferon-gamma
Transcript ID	Gene name	Biotype	q-value	beta-value (analogous to fold change)	Standard error of beta	Mean of observations	Variance of observations	Technical variance from bootstraps
ENST00000469281.5_1	HLA-J	processed_transcript	7.06496e-13	5.27632	0.616457	2.47264	8.45894	0.0229403
ENST00000553613.1_1	LINC01629	lincRNA	1.29628e-11	-3.38178	0.415789	3.52088	3.443	0.0687641
ENST00000378487.2_1	CLLU1OS	protein_coding	3.50264e-10	2.16263	0.281881	5.62151	1.4746	0.00734176
ENST00000441802.6_1	FAT1	protein_coding	3.10936e-08	4.60669	0.654889	2.96411	6.49413	0.26942
ENST00000370371.8_1	DIDO1	protein_coding	1.37442e-05	5.50777	0.903913	2.61151	9.16664	0.612134
ENST00000550595.1_1	HSP90B1	protein_coding	6.02445e-05	-1.59741	0.274382	5.19885	0.79403	0.0371675
ENST00000367202.8_1	ETNK2	protein_coding	0.000115555	-1.07389	0.189592	6.18486	0.365989	0.00635765
ENST00000280326.8_1	CCT5	protein_coding	0.000115555	0.86177	0.152178	7.34348	0.225051	0.00176474
ENST00000613865.4_2	RPS24	protein_coding	0.00014697	5.56295	0.993184	2.64462	9.38832	0.829323
ENST00000457107.5_1	HLA-V	processed_transcript	0.000207168	2.19199	0.396894	3.83203	1.58321	0.0569286
ENST00000357867.8_1	FN1	protein_coding	0.000747942	5.58576	1.06205	2.66561	9.36301	1.00773
ENST00000376717.6_3	PRUNE2	protein_coding	0.000747942	3.83736	0.727442	2.53017	4.84775	0.22999
ENST00000518630.5_1	FYN	protein_coding	0.00349	4.47833	0.90415	1.99385	6.12862	0.224533
ENST00000607599.5_1	CHURC1	protein_coding	0.00861516	-0.741947	0.155892	7.15748	0.169079	0.00195
ENST00000348231.8_1	LAIR1	protein_coding	0.0146463	0.857824	0.185	6.51041	0.232776	0.00824402
ENST00000366508.5_1	AHCTF1	protein_coding	0.023355	5.73569	1.26907	2.74834	10.262	1.61859
ENST00000552002.6_1	CHURC1	protein_coding	0.023355	-1.07118	0.237996	6.23696	0.380619	0.0318878
ENST00000475187.5_1	THOC5	retained_intron	0.023355	3.55938	0.790183	4.70053	4.36271	0.0529616
ENST00000412671.6_1	C14orf159	protein_coding	0.0295555	5.65462	1.27387	2.69963	10.1716	1.61494
ENST00000420089.5_1	ZDHHC16	protein_coding	0.0298005	4.50972	1.0189	2.01269	6.15347	0.505795
ENST00000397851.6_1	NDRG2	protein_coding	0.0325415	4.87742	1.10939	2.2333	7.14624	0.905022
ENST00000477040.1_1	MRPS15	processed_transcript	0.0331427	4.29363	0.981137	1.88303	5.57324	0.294207
ENST00000523323.5_1	ITGB2	nonsense_mediated_decay	0.0331427	5.83942	1.33543	2.81051	11.1181	1.84781
ENST00000303375.9_1	MRC2	protein_coding	0.0537468	-0.633862	0.148917	7.39337	0.128262	0.000878783
ENST00000361303.7_1	LDLRAD4	retained_intron	0.0636197	5.71512	1.35771	2.76259	10.2417	1.90315
ENST00000470879.5_1	ZEB2	protein_coding	0.0870602	4.46552	1.08601	1.98617	6.07701	0.652023
ENST00000379237.6_1	USP6NL	protein_coding	0.0870602	6.12524	1.4873	3.00082	11.4708	2.41912
ENST00000639724.1_1	MED17	protein_coding	0.0870602	5.17505	1.25446	2.41202	8.11778	1.42375
