# Supplementary material for: Impact of constitutional TET2 haploinsufficiency on molecular and clinical phenotype in humans
Source: Nat Commun. 2019 Mar 19;10:1252. doi: 10.1038/s41467-019-09198-7 (PMC6424975; doi:10.1038/s41467-019-09198-7)
Supplement: Supplementary file 9 — Supplementary Data 6 [file 41467_2019_9198_MOESM9_ESM.xlsx]

## Sheet: Sheet1
Supplementary Data 6. Differentially expressed genes in monocyte-derived macrophages between TET2delA mutation carriers and controls at baseline
Transcript ID	Gene name	Biotype	q-value	beta-value (analogous to fold change)	Standard error of beta	Mean of observations	Variance of observations	Technical variance from bootstraps
ENST00000296861.2_1	TNFRSF21	protein_coding	1.25956e-13	0.783798	0.0902953	7.71255	0.19047	0.000511086
ENST00000412671.6_1	C14orf159	protein_coding	1.25956e-13	6.71663	0.772459	3.337	13.7111	0.584767
ENST00000257549.8_1	SDS	protein_coding	2.14727e-13	1.61309	0.188161	5.15017	0.784733	0.0105593
ENST00000469281.5_1	HLA-J	processed_transcript	2.43739e-08	4.8492	0.685685	2.21638	7.11151	0.0391245
ENST00000552002.6_1	CHURC1	protein_coding	3.16156e-08	-0.933095	0.13321	6.86022	0.27717	0.00534843
ENST00000607599.5_1	CHURC1	protein_coding	1.17825e-07	-0.725782	0.10686	7.75066	0.168305	0.0012519
ENST00000376717.6_3	PRUNE2	protein_coding	4.25946e-06	3.29332	0.528635	3.55199	3.391	0.232335
ENST00000416445.6_3	CALCOCO2	protein_coding	9.1501e-06	-1.11539	0.183222	5.96764	0.377549	0.0197419
ENST00000437395.5_1	DONSON	protein_coding	1.34488e-05	5.00122	0.832629	2.30759	7.59316	0.363051
ENST00000428575.6_1	XRCC6	protein_coding	1.86389e-05	4.96983	0.837217	2.28875	7.50061	0.361151
ENST00000446327.6_2	SRSF7	protein_coding	2.30633e-05	4.70097	0.798758	2.12743	6.67424	0.179348
ENST00000377727.1_1	HIST1H4H	protein_coding	9.3843e-05	0.53811	0.0955152	7.4075	0.0943699	0.000584364
ENST00000374736.7_1	ABCA1	protein_coding	0.000128222	0.703581	0.126412	8.8594	0.16289	0.000165649
ENST00000561393.5_1	AP4E1	nonsense_mediated_decay	0.000353227	4.65208	0.865823	2.0981	6.65119	0.291639
ENST00000409970.5_1	DFNA5	protein_coding	0.000403912	-1.42178	0.266436	5.58739	0.670327	0.033928
ENST00000391742.6_1	LAIR1	protein_coding	0.000488882	0.686399	0.12976	6.42238	0.150946	0.00406125
ENST00000272065.9_2	ACP1	protein_coding	0.000820332	0.769177	0.14871	8.06318	0.197393	0.00118338
ENST00000301831.8_1	ULK4	protein_coding	0.000820332	-0.788816	0.152291	5.7904	0.200879	0.00536078
ENST00000377842.7_1	ACOT7	protein_coding	0.00112748	-0.670175	0.131346	6.54141	0.141876	0.00549663
ENST00000377921.7_1	RSU1	protein_coding	0.00140235	-1.20285	0.238578	5.40307	0.458736	0.0408333
ENST00000446808.5_1	LSP1	protein_coding	0.00140235	0.983271	0.194802	6.29545	0.3242	0.0250469
ENST00000316077.13_1	MAP7D3	protein_coding	0.00140235	6.20094	1.23207	3.05558	11.5524	1.63818
ENST00000504194.5_1	RGS12	retained_intron	0.0014627	-0.62531	0.124655	6.5092	0.120174	0.0031957
ENST00000468107.5_1	LYST	processed_transcript	0.00166054	-0.858025	0.172168	5.32951	0.228468	0.00693556
ENST00000550722.5_1	HECTD4	protein_coding	0.00185844	5.87724	1.18822	2.83353	10.4131	1.45236
ENST00000584265.1_1	MRC2	retained_intron	0.00185844	-0.72857	0.147225	6.14256	0.161675	0.00729404
ENST00000227451.3_1	DTX4	protein_coding	0.00319285	-0.473032	0.0978899	8.847	0.0757518	0.00014287
ENST00000509415.5_1	CALCOCO2	protein_coding	0.00415798	4.53713	0.950755	2.02913	6.22012	0.422706
ENST00000346365.8_1	NUDT2	protein_coding	0.00544164	-0.72952	0.15487	6.50904	0.181246	0.00371219
ENST00000557135.5_1	WARS	protein_coding	0.00553224	-1.22893	0.261461	6.77851	0.514607	0.037009
ENST00000424866.1_1	PRUNE2	protein_coding	0.00621201	3.49273	0.747941	2.35295	3.66258	0.228095
ENST00000502665.1_1	CYP4V2	processed_transcript	0.00709153	-0.443134	0.0955866	7.43062	0.0643102	0.000692832
ENST00000589081.1_1	APOC1P1	processed_transcript	0.00954486	1.04035	0.227764	4.37521	0.333749	0.0140616
ENST00000280326.8_1	CCT5	protein_coding	0.0114939	0.894435	0.197786	7.36842	0.275211	0.00190404
ENST00000410031.5_2	TBC1D14	protein_coding	0.017073	6.05464	1.36626	3.08661	11.0647	2.06338
ENST00000323469.4_1	DIRAS1	protein_coding	0.0184496	-0.845825	0.191854	5.93194	0.247753	0.00282549
ENST00000457107.5_1	HLA-V	processed_transcript	0.0187746	1.94933	0.443132	3.24127	1.17192	0.0888568
ENST00000299498.10_1	CYB5R2	protein_coding	0.0220984	-1.01752	0.233504	4.87393	0.359677	0.0156133
ENST00000303115.7_1	IL7R	protein_coding	0.0259141	-0.344426	0.0797856	8.6349	0.0413179	0.00018249
ENST00000270570.8_1	SLC47A1	protein_coding	0.0277351	-0.467484	0.108812	7.2344	0.0732201	0.00310111
ENST00000233047.8_2	TMEM159	protein_coding	0.0321197	4.39963	1.03324	1.94663	5.90906	0.548311
ENST00000374525.5_1	AKAP2	protein_coding	0.0346763	-0.632602	0.149357	7.71612	0.140132	0.000515814
ENST00000369040.7_1	ATE1	protein_coding	0.0422522	4.75342	1.13567	2.1589	6.84855	0.983846
ENST00000608933.5_1	PPM1K	protein_coding	0.0533797	-0.486145	0.1178	6.63348	0.0750606	0.00211747
ENST00000371980.3_1	LURAP1	protein_coding	0.0550294	3.0888	0.750679	2.3685	2.88244	0.241489
ENST00000311604.7_1	LSP1	protein_coding	0.0597547	0.37733	0.0922446	9.18673	0.0503715	0.000198616
ENST00000256404.7_1	PEBP4	protein_coding	0.0628135	1.09887	0.269731	4.65967	0.427733	0.0154626
ENST00000240617.9_1	PLBD1	protein_coding	0.0632579	-0.307144	0.0756603	9.44248	0.0313833	0.00010654
ENST00000590503.5_1	ZNF383	protein_coding	0.0632579	3.87055	0.953838	2.70474	5.12685	0.807074
ENST00000348231.8_1	LAIR1	protein_coding	0.0632579	0.769782	0.189321	6.9297	0.210027	0.00551456
ENST00000372697.7_1	ZNF684	protein_coding	0.0653749	3.88917	0.961347	1.64035	4.55341	0.0455529
ENST00000420892.1_1	HTRA1	protein_coding	0.077691	0.859897	0.214956	6.34434	0.263412	0.00362776
ENST00000542388.1_1	ARNTL2	protein_coding	0.079067	5.50537	1.38075	2.61049	9.13247	1.96696
ENST00000634990.1_1	FASN	protein_coding	0.079067	5.71913	1.43287	3.94809	9.99124	2.39545
ENST00000360242.9_1	CCDC102B	protein_coding	0.0805271	-0.581338	0.146119	6.55477	0.120602	0.00331618
ENST00000496593.5_1	RPLP0P2	processed_transcript	0.084932	0.705673	0.178131	5.32337	0.17795	0.00776429
ENST00000480674.1_1	PRUNE2	processed_transcript	0.0880978	3.8372	0.971799	1.60917	4.42152	0.0292975
ENST00000373064.9_3	SLC25A25	protein_coding	0.0887501	-0.522648	0.132564	6.4945	0.0912294	0.00552251
ENST00000379663.7_1	EXOSC9	protein_coding	0.0937722	0.826469	0.21055	6.17456	0.244813	0.0127729
ENST00000272067.10_2	ACP1	protein_coding	0.0976351	-1.05329	0.269555	7.44916	0.398219	0.00389836
ENST00000520080.1_1	DCSTAMP	processed_transcript	0.0976351	0.5062	0.12951	7.15265	0.0777916	0.00863538
