# Supplementary material for: Impact of constitutional TET2 haploinsufficiency on molecular and clinical phenotype in humans
Source: Nat Commun. 2019 Mar 19;10:1252. doi: 10.1038/s41467-019-09198-7 (PMC6424975; doi:10.1038/s41467-019-09198-7)
Supplement: Supplementary file 10 — Supplementary Data 7 [file 41467_2019_9198_MOESM10_ESM.xlsx]

## Sheet: 020_11br_2017
Supplementary Data 7. Deaths by underlying cause of death (54-group short list) in the whole population of Finland in 2017
Source: Causes of death, Statistics Finland, http://pxnet2.stat.fi/PXWeb/pxweb/en/StatFin/StatFin__ter__ksyyt/statfin_ksyyt_pxt_11br.px/?rxid=dddcaa36-f57a-4ba9-90e3-23b1ea1c2333
The key between the 54-group short list and the different Classification of Diseases is described on the homepage of the statistics on causes of death under Classifications.
Group(s)	Description	Deaths
27-30	Diseases of the circulatory system excl. alcohol-related (I00-I425, I427-I99)	19077
04-22	Neoplasms (C00-D48)	12949
04-21	Malignant neoplasms (C00-C97)	12573
42-53	Accidents and violence excl. accidental poisoning by alcohol (V01-X44, X46-Y89)	3267
42-49	Accidents excl. accidental poisoning by alcohol (V01-X44, X46-X59, Y10-Y15, Y85-Y86)	2325
31-35	Diseases of the respiratory system (J00-J64, J66-J99)	2084
23-24	Endocrine, nutritional and metabolic diseases (E00-E90)	756
01-03	Certain infectious and parasitic diseases (A00-B99, J65)	286
01	Tuberculosis (A15-A19, B90, J65)	35
02	Human immunodeficiency virus (HIV) disease (B20-B24)	6
03	Other infectious and parasitic diseases (A00-A09, A20-B19, B25-B89, B91-B99)	245
04	Malignant neoplasms of lip, oral cavity and pharynx (C00-C14)	183
05	Malignant neoplasm of oesophagus (C15)	296
06	Malignant neoplasm of stomach (C16)	440
07	Malignant neoplasm of colon (C18, C19)	909
08	Malignant neoplasm of rectum, anus and anal canal (C20-C21)	459
09	Primary malignant neoplasm of liver and intrahepatic bile ducts (C22)	543
10	Malignant neoplasm of pancreas (C25)	1168
11	Malignant neoplasm of larynx, trachea, bronchus and lung (C32-C34)	2310
12	Malignant melanoma of skin (C43)	226
13	Malignant neoplasm of breast (C50)	913
14	Malignant neoplasm of cervix uteri (C53)	55
15	Malignant neoplasm of uterus (C54-C55)	202
16	Malignant neoplasm of ovary (C56)	330
17	Malignant neoplasm of prostate (C61)	898
18	Malignant neoplasm of kidney (C64)	324
19	Malignant neoplasm of bladder (C67)	277
20	Malignant neoplasm of lymphoid, haematopoietic and related tissue (C81-C96)	1144
21	Other malignant neoplasms	1896
22	Other neoplasms (D00-D48)	376
23	Diabetes mellitus (E10-E14)	566
24	Other endocrine, nutritional and metabolic diseases (E00-E09, E15-E90)	190
25	Dementia, Alzheimers disease (F01, F03, G30, R54)	9390
26	Other diseases of the nervous system and sense organs excl. alcohol-related	1785
27	Ischaemic heart diseases (I20-I25)	9861
28	Other heart diseases excl. rheumatic and alcohol-related (I30-I425, I427-I52)	1755
29	Cerebrovascular diseases (I60-I69)	4044
30	Other diseases of the circulatory system (I00-I15, I26-I28, I70-I99)	3417
31	Influenza (J09-J11)	256
32	Pneumonia (J12-J18, J849)	120
33	Bronchitis and emphysema (J40-J44, J47)	1265
34	Asthma (J45-J46)	83
35	Other diseases of the respiratory system (J00-J06, J20-J39, J60-J64, J66-J848, J85-J99)	360
36	Diseases of the digestive system excl. alcohol-related diseases	1231
37	Diseases of the genitourinary system (N00-N99)	207
38	Congenital malformations (Q00-Q99)	189
39	Other diseases excl. alcohol-related	551
40	Ill-defined and unknown causes of mortality (R96-R99)	197
41	Alcohol-related diseases and accidental poisoning by alcohol	1558
42	Land traffic accidents	198
43	Other land transport accidents	38
44	Water transport accidents (V90-V94)	41
45	Others and unspecified transport accidents (V95-V99)	2
46	Accidental falls (W00-W19)	1237
47	Accidental drownings (W65-W74)	91
48	Accidental poisonings excl. accidental poisoning by alcohol (X40-X44, X46-X49, Y10-Y15)	291
49	Other accidents and sequelae of accidents	427
50	Suicides (X60-X84, Y870)	824
51	Assault (X85-Y09, Y871)	61
52	Event of undetermined intent (Y16-Y34, Y872)	51
53	Other external causes and sequelae of other external causes (Y35-Y84, Y88-Y89)	6
54	No death certificate	143
